# Supplementary material for: Potential network markers and signaling pathways for B cells of COVID-19 based on single-cell condition-specific networks
Source: BMC Genomics. 2023 Oct 18;24:619. doi: 10.1186/s12864-023-09719-1 (PMC10583333; doi:10.1186/s12864-023-09719-1)
Supplement: Supplementary file 1 — Additional file 1: Table S1A. Differential expression genes obtained from healthy and moderate comparative analysis based on GEM. Table S1B. Differential expression genes obtained from healthy and severe comparative analysis based on GEM. Table S1C. Differential expression genes obtained from healthy and convalescent comparative analysis based on GEM. Table S1D. Differential degree genes obtained from healthy and moderate comparative analysis based on CNDM. Table S1E. Differential degree genes obtained from healthy and severe comparative analysis based on CNDM. Table S1F. Differential degree genes obtained from healthy and convalescent comparative analysis based on CNDM. Table S1G. DGs. Table S1H. 'dark' genes. Table S1I. DDGs.Table S1J. DEGs. Supplementary Note 1. Construct of CCSN and obtain CNDM from CCSN. Supplementary Note 2. Network-based cell clustering, gene dimension-reduction analysis and cell counts. Supplementary Note 3. ‘Dark’ genes revealed by CNDM. Supplementary Note 4. Validation of experimental results based on the COVID-19 single-cell sequencing dataset GSE155673. Supplementary Note 5. The prognosis analysis of ‘dark’ genes. Supplementary Note 6. Cell-cell communication analysis. Supplementary Note 7. The underlying signaling mechanisms revealed by ‘dark’ genes. [file 12864_2023_9719_MOESM1_ESM.zip]

Archive with 8 entries (7 files):
- Revised supplementary information/Supplementary Material.docx
- Revised supplementary information/Supplementary Table/
- Revised supplementary information/Supplementary Table/Supplementary Table S1.xlsx
- Revised supplementary information/Supplementary Table/Supplementary Table S2.xlsx
- Revised supplementary information/Supplementary Table/Supplementary Table S3.xlsx
- Revised supplementary information/Supplementary Table/Supplementary Table S4.xlsx
- Revised supplementary information/Supplementary Table/Supplementary Table S5.docx
- Revised supplementary information/Supplementary Table/Supplementary Table S6.xlsx
