# Supplementary material for: Potential network markers and signaling pathways for B cells of COVID-19 based on single-cell condition-specific networks
Source: BMC Genomics. 2023 Oct 18;24:619. doi: 10.1186/s12864-023-09719-1 (PMC10583333; doi:10.1186/s12864-023-09719-1)
Supplement: Supplementary file 1 — Additional file 1: Table S1A. Differential expression genes obtained from healthy and moderate comparative analysis based on GEM. Table S1B. Differential expression genes obtained from healthy and severe comparative analysis based on GEM. Table S1C. Differential expression genes obtained from healthy and convalescent comparative analysis based on GEM. Table S1D. Differential degree genes obtained from healthy and moderate comparative analysis based on CNDM. Table S1E. Differential degree genes obtained from healthy and severe comparative analysis based on CNDM. Table S1F. Differential degree genes obtained from healthy and convalescent comparative analysis based on CNDM. Table S1G. DGs. Table S1H. 'dark' genes. Table S1I. DDGs.Table S1J. DEGs. Supplementary Note 1. Construct of CCSN and obtain CNDM from CCSN. Supplementary Note 2. Network-based cell clustering, gene dimension-reduction analysis and cell counts. Supplementary Note 3. ‘Dark’ genes revealed by CNDM. Supplementary Note 4. Validation of experimental results based on the COVID-19 single-cell sequencing dataset GSE155673. Supplementary Note 5. The prognosis analysis of ‘dark’ genes. Supplementary Note 6. Cell-cell communication analysis. Supplementary Note 7. The underlying signaling mechanisms revealed by ‘dark’ genes. [file 12864_2023_9719_MOESM1_ESM.zip › Revised supplementary information/Supplementary Table/Supplementary Table S1.xlsx]

## Sheet: Description
Table S1: DEGs, DDGs, DGs and 'dark' genes
Sheet	Description
Table S1A	Differential expression genes obtained from healthy and moderate comparative analysis based on GEM
Table S1B	Differential expression genes obtained from healthy and severe comparative analysis based on GEM
Table S1C	Differential expression genes obtained from healthy and convalescent comparative analysis based on GEM
Table S1D	Differential degree genes obtained from healthy and moderate comparative analysis based on CNDM
Table S1E	Differential degree genes obtained from healthy and severe comparative analysis based on CNDM
Table S1F	Differential degree genes obtained from healthy and convalescent comparative analysis based on CNDM
Table S1G	DGs
Table S1H	dark' genes
Table S1I	DDGs
Table S1J	DEGs

## Sheet: Table S1A
gene	p_val	avg_log2FC	pct.1	pct.2	p_val_adj
CD83	2.61e-25	0.449837	0.557	0.388	1.3e-21
IFNAR1	1.35e-22	0.375687	0.447	0.222	6.77e-19
MT-ND6	6.27e-29	0.32482	0.512	0.278	3.14e-25
SLC2A3	3.46e-19	0.268279	0.401	0.215	1.73e-15
AHNAK	2.69e-15	0.251351	0.426	0.258	1.35e-11
LAP3	6.65e-34	-0.250083	0.054	0.289	3.33e-30
MIF	3.37e-25	-0.250212	0.62	0.83	1.69e-21
TMSB10	4.64e-87	-0.252351	0.986	1	2.32e-83
EPSTI1	1.38e-34	-0.253257	0.076	0.327	6.88e-31
SPCS2	4.36e-23	-0.253797	0.253	0.48	2.18e-19
PTPN6	1.11e-20	-0.254154	0.358	0.577	5.56e-17
HLA-C	3.24e-49	-0.254172	0.943	0.978	1.62e-45
CALM2	1.37e-39	-0.255845	0.4	0.616	6.83e-36
GSTK1	3.42e-25	-0.256298	0.256	0.507	1.71e-21
MAP3K8	2.73e-16	-0.256916	0.115	0.274	1.37e-12
CLIC1	4.36e-24	-0.256977	0.58	0.78	2.18e-20
RAN	2.61e-25	-0.259326	0.375	0.621	1.3e-21
TAP1	1.83e-32	-0.262605	0.154	0.425	9.14e-29
IFI35	7.59e-35	-0.263096	0.075	0.325	3.79e-31
HSP90B1	3.7e-12	-0.268063	0.443	0.582	1.85e-08
STAT2	6.84e-26	-0.268485	0.274	0.514	3.42e-22
TXN	3.29e-12	-0.269674	0.165	0.308	1.64e-08
ALOX5AP	5.49e-16	-0.269929	0.232	0.407	2.75e-12
TMSB4X	1.36e-119	-0.27043	0.993	0.99	6.81e-116
CYBA	1.92e-31	-0.270674	0.732	0.87	9.58e-28
DYNLL1	6.99e-29	-0.27611	0.195	0.454	3.49e-25
IFNAR2	1.61e-33	-0.276945	0.176	0.459	8.04e-30
SEC61G	6.97e-27	-0.278632	0.176	0.412	3.48e-23
OAZ1	2.57e-53	-0.278649	0.867	0.963	1.28e-49
HLA-F	1.25e-28	-0.27957	0.263	0.532	6.23e-25
CD53	3.06e-26	-0.28148	0.463	0.694	1.53e-22
CORO1A	2.21e-34	-0.283537	0.7	0.863	1.11e-30
RPS20	1.36e-42	-0.290137	0.777	0.924	6.8e-39
SEC61B	9.45e-18	-0.290605	0.372	0.557	4.72e-14
UBC	6.85e-48	-0.297361	0.816	0.956	3.42e-44
IGKC	5.48e-20	-0.300954	0.307	0.501	2.74e-16
UBE2L6	9.67e-33	-0.301526	0.201	0.467	4.83e-29
SP110	1.99e-53	-0.303514	0.373	0.636	9.93e-50
JCHAIN	7.56e-06	-0.304566	0.481	0.542	0.0377872
STAT1	1.25e-33	-0.30755	0.284	0.571	6.24e-30
MX2	4.57e-49	-0.31547	0.252	0.528	2.29e-45
TXNIP	2.08e-24	-0.317406	0.643	0.781	1.04e-20
EIF2AK2	1.28e-51	-0.322228	0.105	0.412	6.38e-48
SSR4	1.28e-23	-0.324362	0.48	0.673	6.4e-20
RPS17	4.1e-42	-0.330081	0.566	0.804	2.05e-38
OAS1	1.43e-53	-0.334916	0.051	0.379	7.13e-50
JUN	3.43e-39	-0.342577	0.288	0.601	1.72e-35
IFITM2	1.31e-38	-0.352508	0.502	0.743	6.54e-35
SPCS1	2.72e-49	-0.355145	0.383	0.63	1.36e-45
IKBKG	4.28e-23	-0.356012	0.214	0.41	2.14e-19
MYL12A	1.16e-45	-0.363315	0.622	0.847	5.8e-42
PPIB	1.82e-27	-0.381164	0.434	0.662	9.12e-24
RELB	8.85e-42	-0.384057	0.285	0.576	4.43e-38
SUB1	2.55e-40	-0.408887	0.454	0.711	1.28e-36
PLAC8	2.44e-36	-0.409232	0.39	0.651	1.22e-32
PSMB9	9.29e-56	-0.411516	0.412	0.749	4.64e-52
BST2	3.28e-50	-0.412438	0.231	0.585	1.64e-46
HLA-A	2.18e-186	-0.413374	0.982	1	1.09e-182
IFI6	2.22e-53	-0.466881	0.061	0.384	1.11e-49
CASP3	1.88e-35	-0.471692	0.183	0.464	9.42e-32
IRF7	6.37e-58	-0.505063	0.177	0.572	3.19e-54
LY6E	2.51e-76	-0.529053	0.418	0.781	1.26e-72
XAF1	1.01e-81	-0.540665	0.108	0.56	5.05e-78
MX1	1.41e-84	-0.542123	0.109	0.573	7.03e-81
ISG20	1.39e-75	-0.556005	0.419	0.784	6.93e-72
RPS26	1.53e-83	-0.568412	0.617	0.895	7.63e-80
ISG15	8.17e-79	-0.595574	0.075	0.502	4.09e-75
IFI44L	5.41e-102	-0.62772	0.041	0.547	2.7e-98
IFITM1	1.59e-96	-0.802715	0.26	0.719	7.93e-93

## Sheet: Table S1B
gene	p_val	avg_log2FC	pct.1	pct.2	p_val_adj
CD83	1.09e-52	0.563415	0.557	0.281	5.45e-49
IFNAR1	4.36e-74	0.483764	0.447	0.122	2.18e-70
ZFP36	2.93e-38	0.392779	0.752	0.453	1.46e-34
MT-ND6	8.82e-43	0.377029	0.512	0.223	4.41e-39
SLC2A3	2.73e-53	0.369559	0.401	0.123	1.36e-49
HLA-DQB1	2.22e-36	0.359971	0.82	0.572	1.11e-32
HLA-DRB5	1.51e-32	0.347753	0.755	0.456	7.56e-29
PNRC1	3.66e-32	0.34673	0.68	0.388	1.83e-28
CDKN1A	1.4e-43	0.317654	0.307	0.089	7e-40
PABPC1	6.65e-41	0.297068	0.929	0.738	3.33e-37
LTB	4.72e-26	0.294744	0.88	0.63	2.36e-22
PDE4B	1.92e-45	0.291424	0.433	0.18	9.6e-42
MYH9	8.02e-21	0.278294	0.459	0.237	4.01e-17
HLA-DPB1	2.54e-27	0.271081	0.941	0.741	1.27e-23
EZR	1.11e-12	0.265319	0.667	0.472	5.54e-09
HLA-DRA	2.74e-26	0.263588	0.978	0.789	1.37e-22
EEF2	2.13e-47	0.260652	0.965	0.87	1.06e-43
HLA-DPA1	1.13e-27	0.260545	0.936	0.757	5.63e-24
SF1	1.56e-15	0.260451	0.716	0.459	7.81e-12
YBX1	1.59e-32	0.256371	0.736	0.517	7.94e-29
RGS2	8.5e-44	0.254601	0.268	0.069	4.25e-40
AHNAK	3.65e-13	0.251614	0.426	0.257	1.82e-09
RPS2	1.83e-59	0.250144	0.99	0.909	9.14e-56
UBE2L6	4.36e-34	-0.25505	0.201	0.391	2.18e-30
IDH2	6.11e-35	-0.25812	0.148	0.354	3.05e-31
CD27	9.95e-28	-0.26478	0.138	0.327	4.98e-24
LMAN2	3.17e-32	-0.26588	0.216	0.397	1.58e-28
EPSTI1	1.76e-38	-0.27256	0.076	0.299	8.79e-35
IFNAR2	1.16e-51	-0.27341	0.176	0.445	5.8e-48
EIF2AK2	2.22e-39	-0.27367	0.105	0.334	1.11e-35
MANF	8.3e-33	-0.28972	0.077	0.278	4.15e-29
STAT1	1.29e-35	-0.29389	0.284	0.528	6.44e-32
P4HB	2.02e-27	-0.29546	0.245	0.404	1.01e-23
STAT2	1.8e-50	-0.29643	0.274	0.507	8.98e-47
DDOST	1.41e-28	-0.29703	0.23	0.433	7.05e-25
PRDX4	5.93e-35	-0.29749	0.058	0.266	2.96e-31
OAS1	1.6e-47	-0.29907	0.051	0.312	7.98e-44
HSPA5	2.76e-27	-0.29919	0.289	0.441	1.38e-23
TMED9	1.54e-46	-0.30271	0.203	0.44	7.72e-43
HLA-B	4.25e-164	-0.30587	0.99	0.996	2.12e-160
MIF	7.99e-71	-0.30842	0.62	0.802	3.99e-67
LGALS1	3.28e-25	-0.30974	0.172	0.35	1.64e-21
IFIT3	4.14e-47	-0.30979	0.011	0.257	2.07e-43
MX2	1.49e-56	-0.30984	0.252	0.513	7.45e-53
CALR	1.06e-46	-0.31115	0.502	0.66	5.29e-43
SEC61B	3.5e-36	-0.31413	0.372	0.554	1.75e-32
UBE2J1	8.72e-45	-0.31425	0.27	0.499	4.36e-41
PDIA6	3.66e-38	-0.31634	0.199	0.413	1.83e-34
SPCS1	2.51e-46	-0.31653	0.383	0.574	1.25e-42
RPN2	3.41e-39	-0.31721	0.183	0.402	1.7e-35
PDIA4	2.52e-32	-0.31745	0.1	0.299	1.26e-28
KDELR2	1.18e-39	-0.31889	0.133	0.36	5.9e-36
SPCS3	2.26e-30	-0.31968	0.158	0.343	1.13e-26
SPCS2	2.81e-53	-0.32268	0.253	0.501	1.41e-49
S100A8	7.15e-60	-0.32913	0.007	0.308	3.57e-56
ZBP1	1.79e-57	-0.33874	0.084	0.385	8.94e-54
TXNIP	2.51e-31	-0.34554	0.643	0.747	1.25e-27
HM13	4.55e-40	-0.34942	0.147	0.379	2.27e-36
SEC61G	2.21e-51	-0.35083	0.176	0.441	1.11e-47
SDF2L1	6.62e-40	-0.35245	0.08	0.315	3.31e-36
TMEM258	2.85e-55	-0.35391	0.246	0.502	1.42e-51
BST2	7.26e-55	-0.35612	0.231	0.502	3.63e-51
SSR3	7.2e-32	-0.36079	0.188	0.373	3.6e-28
S100A9	7.19e-61	-0.3621	0.044	0.37	3.59e-57
IRF7	1.19e-46	-0.37033	0.177	0.46	5.97e-43
LMAN1	1.67e-34	-0.37648	0.136	0.342	8.34e-31
PSMB9	7.25e-81	-0.37969	0.412	0.68	3.62e-77
HLA-A	2.99e-211	-0.38526	0.982	1	1.49e-207
RELB	1.45e-78	-0.39275	0.285	0.591	7.27e-75
JUN	7.73e-74	-0.40656	0.288	0.589	3.86e-70
SSR4	1.28e-54	-0.41211	0.48	0.65	6.41e-51
MX1	3.2e-66	-0.41231	0.109	0.441	1.6e-62
IKBKG	2.79e-29	-0.41896	0.214	0.407	1.4e-25
IFITM2	4.69e-73	-0.42012	0.502	0.694	2.35e-69
IGKC	3.34e-22	-0.42225	0.307	0.472	1.67e-18
MYDGF	1.01e-37	-0.43885	0.177	0.388	5.05e-34
CD38	1.21e-46	-0.44195	0.051	0.308	6.06e-43
SEC11C	2.49e-40	-0.45272	0.159	0.387	1.24e-36
RPS26	2.32e-93	-0.45964	0.617	0.836	1.16e-89
FKBP11	3.49e-42	-0.46045	0.069	0.309	1.74e-38
IFI44L	4.14e-68	-0.47623	0.041	0.389	2.07e-64
HSP90B1	2.38e-34	-0.47686	0.443	0.581	1.19e-30
MAP3K8	5.26e-44	-0.49	0.115	0.364	2.63e-40
SUB1	2.88e-86	-0.49238	0.454	0.706	1.44e-82
JCHAIN	5.06e-14	-0.51446	0.481	0.542	2.53e-10
PPIB	3.25e-65	-0.54477	0.434	0.669	1.63e-61
LY6E	1.98e-108	-0.54572	0.418	0.732	9.89e-105
XAF1	6.27e-78	-0.55672	0.108	0.472	3.13e-74
IFI6	4.22e-94	-0.6273	0.061	0.494	2.11e-90
ISG15	7.61e-93	-0.70033	0.075	0.498	3.81e-89
CASP3	4.67e-53	-0.72205	0.183	0.461	2.33e-49
ISG20	4.65e-204	-0.76986	0.419	0.888	2.33e-200
IFITM1	1.77e-139	-0.94993	0.26	0.721	8.86e-136

## Sheet: Table S1C
gene	p_val	avg_log2FC	pct.1	pct.2	p_val_adj
CD83	5.1e-54	0.752375	0.557	0.156	2.55e-50
CXCR4	1.22e-38	0.503761	0.679	0.29	6.08e-35
CD69	1.57e-24	0.486638	0.552	0.272	7.85e-21
ZFP36L2	3.79e-35	0.473899	0.754	0.404	1.9e-31
IFNAR1	3.3e-28	0.445467	0.447	0.158	1.65e-24
BTG1	5.19e-34	0.422181	0.9	0.622	2.6e-30
HLA-DRB5	2.71e-25	0.387654	0.755	0.398	1.36e-21
NFKBIA	1.97e-22	0.385876	0.762	0.457	9.83e-19
HLA-DRA	1.86e-10	0.382258	0.978	0.64	9.3e-07
JUNB	5.86e-22	0.373308	0.846	0.561	2.93e-18
TSC22D3	5.66e-21	0.351652	0.82	0.543	2.83e-17
CD37	1.21e-17	0.346025	0.968	0.681	6.06e-14
ZFP36	8.56e-16	0.316995	0.752	0.473	4.28e-12
HLA-DQB1	1.61e-16	0.316223	0.82	0.517	8.07e-13
LTB	7.84e-12	0.284716	0.88	0.519	3.92e-08
HLA-DPA1	6.52e-14	0.282381	0.936	0.708	3.26e-10
LAPTM5	3.71e-19	0.280407	0.899	0.637	1.85e-15
SF1	7.22e-11	0.27999	0.716	0.453	3.61e-07
PPP1R15A	2.34e-10	0.275376	0.653	0.446	1.17e-06
REL	2.82e-11	0.273093	0.563	0.314	1.41e-07
NOP53	1.77e-10	0.271532	0.809	0.626	8.85e-07
HLA-DRB1	3.08e-11	0.26381	0.946	0.697	1.54e-07
NIBAN3	1.17e-11	0.255167	0.6	0.327	5.86e-08
DUSP1	4.52e-12	0.254427	0.797	0.475	2.26e-08
HLA-DPB1	4.72e-06	0.253805	0.941	0.637	0.023604
CSRNP1	6.08e-17	0.253372	0.317	0.106	3.04e-13
DNAJC1	3.34e-27	-0.25058	0.127	0.347	1.67e-23
FCN1	3.1e-18	-0.25222	0.001	0.105	1.55e-14
PRDM1	7.13e-38	-0.25242	0.014	0.242	3.56e-34
PTPN6	4.22e-25	-0.25278	0.358	0.552	2.11e-21
TKT	9.29e-26	-0.25284	0.253	0.461	4.64e-22
PSMA4	1.97e-31	-0.25345	0.126	0.371	9.85e-28
SLC35B1	1.47e-33	-0.25534	0.048	0.281	7.37e-30
REXO2	2.19e-38	-0.25537	0.068	0.33	1.1e-34
TMSB10	7.96e-64	-0.25545	0.986	0.985	3.98e-60
PKM	1.42e-31	-0.25593	0.329	0.552	7.12e-28
PYCARD	3.5e-30	-0.25621	0.165	0.407	1.75e-26
TENT5C	6.4e-12	-0.25683	0.281	0.428	3.2e-08
OGT	1.07e-29	-0.2574	0.156	0.398	5.36e-26
ST6GALNAC4	1.4e-33	-0.2576	0.104	0.354	6.99e-30
TALDO1	8.02e-30	-0.25856	0.199	0.435	4.01e-26
ARPC5	4.19e-22	-0.25868	0.256	0.508	2.1e-18
LGALS3	8.36e-35	-0.25891	0.015	0.228	4.18e-31
C1QBP	7.22e-31	-0.2597	0.292	0.516	3.61e-27
ARPC1B	2.83e-26	-0.25977	0.531	0.694	1.41e-22
DANCR	2.24e-27	-0.26034	0.22	0.44	1.12e-23
ALDOA	3.76e-33	-0.26038	0.389	0.598	1.88e-29
CORO1A	1.97e-31	-0.26521	0.7	0.813	9.87e-28
S100A11	8.97e-15	-0.26663	0.089	0.24	4.48e-11
VIM	3.17e-23	-0.26763	0.737	0.807	1.59e-19
VCP	6.43e-37	-0.26843	0.321	0.567	3.21e-33
PLPP5	1.4e-33	-0.26865	0.278	0.549	7e-30
STAT2	3.67e-36	-0.26868	0.274	0.523	1.84e-32
GSTK1	1.43e-32	-0.26904	0.256	0.503	7.17e-29
IFI35	2.6e-37	-0.26959	0.075	0.334	1.3e-33
EPRS	1.46e-29	-0.26981	0.108	0.369	7.3e-26
SLC9A3R1	1.27e-33	-0.26982	0.14	0.391	6.34e-30
TRAPPC5	3.44e-36	-0.27007	0.271	0.525	1.72e-32
BST2	2.61e-30	-0.27051	0.231	0.472	1.31e-26
ENO1	2.3e-19	-0.27177	0.335	0.558	1.15e-15
IFNAR2	4.79e-39	-0.2721	0.176	0.459	2.4e-35
PARK7	3.44e-24	-0.27244	0.362	0.635	1.72e-20
MT-ND5	1.58e-41	-0.27526	0.907	0.958	7.92e-38
ANXA5	2.05e-37	-0.27664	0.149	0.431	1.02e-33
B2M	5.08e-138	-0.2768	0.996	1	2.54e-134
ISOC2	2e-41	-0.27705	0.058	0.332	9.98e-38
PPP1CA	7.79e-42	-0.27846	0.4	0.655	3.89e-38
CALM3	3.55e-35	-0.27975	0.173	0.437	1.78e-31
RPL22L1	7.56e-36	-0.28103	0.347	0.582	3.78e-32
CSTB	8.87e-36	-0.28114	0.13	0.389	4.43e-32
ITGB7	5.53e-35	-0.28117	0.159	0.431	2.76e-31
COMMD3	2.37e-38	-0.28233	0.095	0.369	1.18e-34
SLC25A5	4.48e-38	-0.284	0.498	0.719	2.24e-34
CD53	4.41e-21	-0.2848	0.463	0.701	2.2e-17
OAZ1	4.78e-54	-0.28957	0.867	0.971	2.39e-50
MZT2B	6.35e-37	-0.29012	0.138	0.406	3.18e-33
TIMM8B	5.09e-44	-0.29089	0.044	0.327	2.54e-40
ATP5IF1	1.1e-27	-0.29333	0.254	0.532	5.48e-24
JPT1	2.44e-35	-0.2935	0.116	0.38	1.22e-31
DNAJC3	2.96e-39	-0.29351	0.089	0.363	1.48e-35
STT3A	1.64e-43	-0.29387	0.043	0.321	8.21e-40
CCDC167	1.88e-44	-0.29591	0.047	0.332	9.38e-41
GSTP1	6.04e-23	-0.29673	0.361	0.53	3.02e-19
OAS1	9.27e-44	-0.29956	0.051	0.338	4.64e-40
RAC2	8.15e-46	-0.30025	0.715	0.897	4.07e-42
SND1	1.71e-43	-0.30053	0.17	0.473	8.55e-40
PSMA3	3.9e-41	-0.30482	0.104	0.391	1.95e-37
B4GALT3	4.13e-38	-0.30549	0.072	0.356	2.06e-34
UBE2G1	1.03e-40	-0.30692	0.137	0.428	5.16e-37
PREB	3.7e-47	-0.30787	0.05	0.349	1.85e-43
TAP1	2.27e-45	-0.30971	0.154	0.462	1.14e-41
S100A6	1.08e-11	-0.3102	0.455	0.572	5.42e-08
LY6E	9.36e-38	-0.31024	0.418	0.648	4.68e-34
LSP1	7.46e-48	-0.31032	0.698	0.87	3.73e-44
TXN	6.87e-35	-0.31054	0.165	0.462	3.43e-31
FNDC3B	1.84e-43	-0.31246	0.026	0.294	9.2e-40
HDLBP	5.01e-41	-0.31383	0.072	0.35	2.51e-37
H2AFV	1.07e-39	-0.31728	0.123	0.406	5.34e-36
SAR1B	4.29e-49	-0.31758	0.05	0.36	2.14e-45
GMPPB	6.51e-42	-0.31781	0.062	0.339	3.25e-38
SLAMF7	1.55e-41	-0.31953	0.03	0.299	7.76e-38
PPIA	1.19e-67	-0.32089	0.946	0.985	5.96e-64
NUCB2	3.26e-34	-0.32141	0.089	0.343	1.63e-30
NEAT1	2.43e-27	-0.32205	0.178	0.418	1.21e-23
LRRC59	3.76e-39	-0.32399	0.129	0.406	1.88e-35
NME1	1.67e-43	-0.32542	0.076	0.367	8.33e-40
PSAP	3.32e-28	-0.32775	0.357	0.572	1.66e-24
ATP6V0B	4.11e-32	-0.32994	0.303	0.613	2.05e-28
TXNDC15	4.49e-46	-0.32997	0.055	0.35	2.24e-42
PRDX2	2.94e-42	-0.33005	0.191	0.477	1.47e-38
MX1	3.3e-40	-0.33056	0.109	0.398	1.65e-36
LDHB	7.19e-44	-0.33269	0.346	0.672	3.6e-40
CD99	5.03e-45	-0.33348	0.391	0.679	2.51e-41
DCPS	6.92e-50	-0.33439	0.089	0.413	3.46e-46
PPA1	8.93e-43	-0.33526	0.173	0.464	4.46e-39
RPS27L	4.96e-47	-0.33598	0.162	0.479	2.48e-43
TECR	4.68e-42	-0.33679	0.17	0.459	2.34e-38
MYL6	1.02e-57	-0.33754	0.71	0.895	5.08e-54
RPS17	1.76e-60	-0.34083	0.566	0.828	8.79e-57
EMP3	7.99e-49	-0.34437	0.481	0.763	3.99e-45
HSPA8	1.09e-41	-0.34457	0.582	0.783	5.44e-38
PSMA5	6.35e-42	-0.34842	0.127	0.461	3.17e-38
RRBP1	3.82e-44	-0.35252	0.082	0.385	1.91e-40
TPI1	3.32e-46	-0.35574	0.353	0.628	1.66e-42
CD59	6.16e-48	-0.3572	0.051	0.354	3.08e-44
MLEC	6.7e-51	-0.35768	0.066	0.389	3.35e-47
GLRX	4.21e-54	-0.35845	0.062	0.398	2.1e-50
PGAM1	1.68e-48	-0.36037	0.206	0.523	8.42e-45
CUTA	3.04e-54	-0.36274	0.344	0.657	1.52e-50
VOPP1	1.43e-47	-0.36333	0.198	0.528	7.14e-44
H2AFZ	8.3e-36	-0.36436	0.259	0.512	4.15e-32
PRELID1	1.18e-50	-0.36499	0.249	0.569	5.92e-47
LDHA	4.24e-39	-0.3654	0.237	0.508	2.12e-35
TMEM208	1.81e-48	-0.36738	0.108	0.426	9.07e-45
SERP1	5.38e-52	-0.37163	0.615	0.806	2.69e-48
SELENOS	1.3e-47	-0.37345	0.116	0.446	6.48e-44
HLA-C	2.18e-84	-0.37576	0.943	0.993	1.09e-80
RAN	9.39e-52	-0.3761	0.375	0.664	4.7e-48
SRPRB	5.2e-53	-0.37748	0.051	0.378	2.6e-49
DERL1	3.85e-48	-0.37913	0.118	0.433	1.93e-44
EIF4A1	3.45e-53	-0.38112	0.466	0.745	1.72e-49
CDK2AP2	5.08e-52	-0.38222	0.163	0.51	2.54e-48
CANX	7.98e-46	-0.3842	0.18	0.494	3.99e-42
CRELD2	8.75e-52	-0.39502	0.068	0.394	4.37e-48
ITGB1	4.79e-44	-0.39568	0.141	0.461	2.39e-40
ISG15	2e-44	-0.39697	0.075	0.387	9.99e-41
S100A10	1.97e-24	-0.39768	0.288	0.521	9.85e-21
TOP1	7.18e-53	-0.39935	0.165	0.503	3.59e-49
OST4	9.39e-68	-0.40059	0.465	0.78	4.69e-64
NOP10	4.35e-65	-0.40322	0.16	0.552	2.17e-61
TRAM1	2.98e-55	-0.40485	0.201	0.545	1.49e-51
PSMB9	2.95e-70	-0.41197	0.412	0.754	1.47e-66
S100A8	5.49e-24	-0.41298	0.007	0.152	2.75e-20
ARF4	5.33e-50	-0.41318	0.184	0.508	2.67e-46
PDIA3	7.54e-49	-0.41347	0.286	0.593	3.77e-45
SEC61A1	1.84e-54	-0.41632	0.091	0.437	9.19e-51
TMED10	1.29e-45	-0.41782	0.259	0.547	6.47e-42
FKBP2	2.05e-50	-0.42041	0.124	0.453	1.02e-46
LIME1	5.43e-44	-0.42083	0.174	0.508	2.71e-40
MT-ATP8	1.72e-82	-0.42149	0.848	0.974	8.6e-79
STAT1	2.59e-50	-0.42187	0.284	0.673	1.29e-46
S100A4	6.25e-21	-0.42412	0.344	0.543	3.12e-17
PEBP1	3.65e-54	-0.42726	0.415	0.673	1.82e-50
ACTG1	7.51e-54	-0.43021	0.794	0.908	3.75e-50
TXNDC11	8.86e-53	-0.43503	0.097	0.437	4.43e-49
LYZ	2.69e-27	-0.44315	0.04	0.237	1.34e-23
AQP3	1.43e-53	-0.4567	0.043	0.374	7.17e-50
NME2	2.23e-74	-0.45828	0.61	0.884	1.12e-70
ZBP1	3.32e-64	-0.46126	0.084	0.472	1.66e-60
MX2	2.5e-65	-0.46881	0.252	0.62	1.25e-61
IGKC	3.1e-09	-0.47479	0.307	0.398	1.55e-05
IFI6	5.88e-56	-0.47521	0.061	0.42	2.94e-52
ERLEC1	1.72e-61	-0.47889	0.09	0.466	8.6e-58
MIF	1.98e-70	-0.48177	0.62	0.85	9.9e-67
IFITM1	1.42e-55	-0.48589	0.26	0.622	7.11e-52
S100A9	8.98e-26	-0.48853	0.044	0.24	4.49e-22
CRIP1	3.45e-31	-0.49245	0.462	0.661	1.72e-27
ATP5MC3	2.73e-70	-0.4954	0.32	0.697	1.36e-66
PRDX1	5.54e-55	-0.49842	0.261	0.644	2.77e-51
CLIC1	2.36e-86	-0.50192	0.58	0.886	1.18e-82
RABAC1	1.23e-56	-0.50248	0.34	0.642	6.16e-53
TMED9	5.68e-61	-0.50635	0.203	0.561	2.84e-57
IDH2	8.97e-61	-0.50689	0.148	0.517	4.49e-57
DNAJB11	1.47e-67	-0.50866	0.084	0.481	7.34e-64
ATP5F1A	1.51e-74	-0.50918	0.306	0.695	7.54e-71
CYBA	3.99e-88	-0.50941	0.732	0.912	1.99e-84
DYNLL1	1.32e-81	-0.51892	0.195	0.65	6.61e-78
LMAN2	3.49e-62	-0.52784	0.216	0.576	1.74e-58
DDOST	5.26e-51	-0.52942	0.23	0.578	2.63e-47
KDELR2	9.43e-67	-0.53225	0.133	0.528	4.72e-63
TMEM258	5e-75	-0.53378	0.246	0.648	2.5e-71
SRGN	3.91e-54	-0.53409	0.261	0.617	1.95e-50
PRDX4	1.53e-67	-0.54645	0.058	0.451	7.63e-64
OSTC	7.43e-68	-0.55364	0.181	0.583	3.72e-64
RELB	2.62e-89	-0.55604	0.285	0.714	1.31e-85
LGALS1	1.75e-53	-0.56422	0.172	0.534	8.76e-50
MANF	6.52e-66	-0.56946	0.077	0.468	3.26e-62
RPN2	8.93e-58	-0.57255	0.183	0.536	4.47e-54
ANXA2	2.13e-83	-0.57884	0.141	0.617	1.07e-79
IFI30	1.55e-62	-0.57935	0.195	0.596	7.75e-59
SEC61G	4.21e-75	-0.58375	0.176	0.598	2.1e-71
JUN	5.33e-78	-0.58863	0.288	0.688	2.66e-74
HSPA5	2.2e-48	-0.59353	0.289	0.578	1.1e-44
CALR	1.11e-54	-0.597	0.502	0.725	5.56e-51
PDIA6	3.64e-65	-0.60126	0.199	0.58	1.82e-61
CD27	5.32e-72	-0.60192	0.138	0.571	2.66e-68
SPCS2	1.76e-77	-0.60241	0.253	0.657	8.79e-74
P4HB	5.75e-62	-0.61686	0.245	0.602	2.88e-58
ISG20	1.15e-79	-0.64352	0.419	0.763	5.73e-76
RPS26	1.65e-108	-0.64948	0.617	0.934	8.27e-105
PDIA4	2.06e-69	-0.66201	0.1	0.506	1.03e-65
GAPDH	3.29e-108	-0.66386	0.751	0.958	1.64e-104
HM13	1.6e-76	-0.66478	0.147	0.583	8.01e-73
SPCS1	2.1e-79	-0.66989	0.383	0.743	1.05e-75
SEC61B	4.75e-74	-0.67153	0.372	0.745	2.37e-70
UBE2J1	4.4e-90	-0.67808	0.27	0.721	2.2e-86
SPCS3	2.01e-68	-0.67925	0.158	0.554	1.01e-64
SDF2L1	3.08e-74	-0.68588	0.08	0.508	1.54e-70
LMAN1	1.27e-68	-0.68772	0.136	0.538	6.35e-65
SSR4	3.19e-75	-0.69815	0.48	0.774	1.59e-71
IKBKG	2.38e-45	-0.71842	0.214	0.525	1.19e-41
SSR3	9.42e-84	-0.75718	0.188	0.633	4.71e-80
CD38	1.61e-75	-0.77144	0.051	0.475	8.04e-72
MYDGF	5.57e-66	-0.77415	0.177	0.56	2.78e-62
FKBP11	3.9e-76	-0.82452	0.069	0.499	1.95e-72
SUB1	5.35e-107	-0.88173	0.454	0.833	2.67e-103
HSP90B1	2.08e-62	-0.88342	0.443	0.73	1.04e-58
PPIB	8.79e-77	-0.89694	0.434	0.772	4.39e-73
SEC11C	1.24e-80	-0.91052	0.159	0.602	6.22e-77
MAP3K8	6.76e-73	-0.93817	0.115	0.536	3.38e-69
JCHAIN	3.73e-49	-1.04966	0.481	0.719	1.86e-45
CASP3	7.79e-71	-1.11924	0.183	0.589	3.89e-67

## Sheet: Table S1D
gene	p_val	avg_log2FC	pct.1	pct.2	p_val_adj
IFNAR1	1.62e-39	1.04654	0.476	0.225	8.12e-36
CD83	3.94e-52	1.04625	0.616	0.382	1.97e-48
CDKN1A	2.01e-21	0.953315	0.32	0.163	1e-17
SKIL	2.67e-18	0.890525	0.27	0.123	1.34e-14
TENT5C	9.83e-21	0.881205	0.3	0.135	4.92e-17
PDE4B	5.16e-26	0.862132	0.434	0.244	2.58e-22
MT-ND6	5.55e-32	0.84485	0.507	0.296	2.78e-28
AHNAK	1.37e-23	0.833758	0.437	0.292	6.83e-20
SLC2A3	8.55e-25	0.820939	0.437	0.255	4.27e-21
CSRNP1	2.31e-16	0.797361	0.34	0.208	1.16e-12
CD55	1.24e-20	0.721298	0.463	0.338	6.22e-17
BACH1	1.26e-09	0.720577	0.197	0.108	6.3e-06
GNG2	1.77e-08	0.700991	0.22	0.138	8.84e-05
RGS2	6.02e-10	0.697862	0.25	0.158	3.01e-06
AL135905.2	1.35e-09	0.682077	0.202	0.108	6.75e-06
MYH9	2.21e-19	0.669906	0.475	0.369	1.1e-15
IDS	6.81e-13	0.660899	0.388	0.3	3.41e-09
BACH2	3.29e-13	0.651381	0.376	0.245	1.64e-09
NUP58	1.34e-08	0.649805	0.282	0.199	6.7e-05
TAGAP	3.44e-21	0.642285	0.511	0.385	1.72e-17
ARHGAP24	9.77e-09	0.637226	0.235	0.146	4.88e-05
ARL4A	9.14e-09	0.624583	0.29	0.208	4.57e-05
CD69	9.99e-22	0.62264	0.59	0.514	4.99e-18
MSN	3.47e-11	0.620559	0.376	0.308	1.74e-07
SNX9	3.29e-08	0.616243	0.273	0.189	0.000164
BTG2	7.61e-19	0.611362	0.489	0.364	3.81e-15
ZFP36	4.84e-53	0.590644	0.765	0.678	2.42e-49
HLA-DRB5	2.05e-64	0.589321	0.777	0.72	1.02e-60
ZBTB1	2.11e-07	0.585706	0.212	0.132	0.001054
TCP11L2	1.31e-07	0.584723	0.124	0.056	0.000656
LY9	3.4e-06	0.578332	0.252	0.188	0.017019
DUSP1	1.78e-62	0.577657	0.832	0.713	8.9e-59
BCL2A1	1.83e-06	0.574939	0.211	0.145	0.009142
KDM6B	2.88e-06	0.573282	0.185	0.118	0.014373
EZR	1.22e-36	0.562704	0.698	0.579	6.11e-33
CD79A	1.04e-109	0.56235	0.951	0.857	5.21e-106
HLA-DRA	2.5e-132	0.546854	0.991	0.952	1.25e-128
TSC22D3	1.36e-68	0.536244	0.857	0.782	6.78e-65
PTPRC	9.14e-34	0.534734	0.662	0.597	4.57e-30
HLA-DRB1	4.27e-128	0.529903	0.968	0.95	2.13e-124
CD37	1.01e-100	0.529878	0.988	0.951	5.04e-97
PNRC1	8.84e-37	0.526241	0.687	0.633	4.42e-33
CD52	2.3e-96	0.522455	0.974	0.882	1.15e-92
SF3A1	8.44e-06	0.519682	0.249	0.185	0.042179
HLA-DPA1	4.76e-113	0.514614	0.954	0.947	2.38e-109
LAPTM5	3.81e-85	0.514337	0.927	0.882	1.91e-81
TIPARP	4.69e-06	0.51128	0.102	0.047	0.023454
MS4A1	1.05e-62	0.508731	0.842	0.764	5.24e-59
LCP1	5.27e-10	0.507142	0.437	0.434	2.63e-06
JUNB	1.66e-78	0.504868	0.903	0.849	8.27e-75
STK17B	1.57e-14	0.503795	0.502	0.444	7.84e-11
REL	1.2e-20	0.502389	0.583	0.525	5.99e-17
BTG1	5.1e-82	0.502147	0.959	0.878	2.55e-78
HLA-DPB1	6.83e-109	0.501144	0.958	0.941	3.41e-105
CD74	2.66e-134	0.499646	1	1	1.33e-130
ZFP36L2	4.03e-47	0.499174	0.765	0.695	2.01e-43
MATR3.1	2.64e-06	0.498361	0.284	0.217	0.013173
SWAP70	2.72e-13	0.4968	0.483	0.424	1.36e-09
EVI2B	9.99e-12	0.495928	0.455	0.416	4.99e-08
TAGLN2	6.44e-63	0.494758	0.835	0.794	3.22e-59
NFKBIA	2.2e-53	0.491048	0.801	0.792	1.1e-49
JUN	1.26e-45	0.489423	0.778	0.717	6.32e-42
YWHAZ	2.99e-53	0.489018	0.798	0.752	1.5e-49
PPP1R15A	3.27e-28	0.487886	0.645	0.639	1.64e-24
FTH1	8.8e-112	0.484277	0.998	0.99	4.4e-108
HLA-DQB1	1.83e-68	0.483504	0.847	0.815	9.16e-65
TUBA1A	1.78e-08	0.482621	0.402	0.374	8.89e-05
AFF3	4.46e-11	0.478968	0.48	0.44	2.23e-07
YBX1	2.03e-39	0.475924	0.739	0.704	1.02e-35
MT-ND5	2.62e-82	0.471352	0.914	0.879	1.31e-78
BANK1	1.25e-29	0.470508	0.683	0.623	6.25e-26
TPT1	4.43e-136	0.469491	1	0.999	2.22e-132
NOP53	1.58e-53	0.466421	0.835	0.786	7.9e-50
RPL6	1.21e-131	0.464632	1	0.995	6.06e-128
PABPC1	4.17e-85	0.462427	0.936	0.881	2.08e-81
LTB	1.44e-61	0.460991	0.933	0.834	7.18e-58
RPS14	1.7e-129	0.457293	1	0.999	8.48e-126
MT-ATP6	2.4e-112	0.457055	0.994	0.977	1.2e-108
ZFP36L1	2.63e-20	0.45603	0.59	0.541	1.32e-16
RPL3	3.51e-119	0.454041	1	0.997	1.75e-115
MALAT1	9.5e-136	0.452783	1	1	4.75e-132
SARAF	4.3e-64	0.444291	0.844	0.826	2.15e-60
RPS12	2.95e-123	0.444055	1	0.998	1.47e-119
RPS3	1.86e-120	0.443609	1	0.998	9.3e-117
SF1	4.99e-32	0.44205	0.733	0.681	2.49e-28
MT-ND3	3.85e-83	0.440381	0.932	0.908	1.93e-79
MT-CO3	3e-111	0.436434	1	0.991	1.5e-107
RPL5	1.09e-115	0.435788	0.997	0.992	5.44e-112
H3F3B	4.39e-87	0.434789	0.93	0.932	2.2e-83
RPL4	5.29e-97	0.43296	0.968	0.941	2.64e-93
EEF2	4.05e-85	0.43285	0.977	0.917	2.02e-81
RPS27A	1.12e-118	0.432395	1	0.999	5.59e-115
KLF6	8.16e-32	0.432193	0.692	0.72	4.08e-28
RPL21	4.34e-107	0.431344	0.994	0.987	2.17e-103
PTMA	9.74e-106	0.426112	1	0.991	4.87e-102
RPL14	2.58e-114	0.424517	0.998	0.997	1.29e-110
MT-CYB	7.81e-109	0.424347	0.995	0.987	3.9e-105
RPL22	2.08e-102	0.422897	0.983	0.98	1.04e-98
FOS	6.63e-22	0.422808	0.671	0.647	3.31e-18
RPL18A	2.95e-92	0.422625	1	0.999	1.47e-88
H3F3A	1.98e-81	0.421157	0.936	0.939	9.91e-78
RPS15A	2.13e-114	0.420803	1	1	1.06e-110
RPL9	1.49e-105	0.420689	0.989	0.986	7.47e-102
RPS6	9.5e-110	0.420421	1	0.996	4.75e-106
RPL10	1.69e-112	0.420212	1	1	8.43e-109
MT-ND4L	3.49e-100	0.419756	0.995	0.991	1.75e-96
RPS3A	2.08e-108	0.416046	1	0.998	1.04e-104
JAK1	5.5e-10	0.415981	0.486	0.483	2.75e-06
RPL8	4.35e-90	0.415084	1	0.998	2.17e-86
EEF1A1	2.59e-113	0.413874	1	1	1.29e-109
RPSA	1.16e-98	0.413783	0.997	0.988	5.81e-95
RPL17	3.95e-106	0.411405	0.997	0.993	1.98e-102
MBNL1	9.41e-13	0.411382	0.537	0.525	4.71e-09
YPEL5	1.81e-07	0.411235	0.434	0.393	0.000904
RPL15	6.45e-102	0.410524	1	0.996	3.22e-98
FCMR	1.88e-15	0.409704	0.616	0.583	9.41e-12
EIF4G2	1.45e-08	0.408052	0.455	0.435	7.25e-05
RPLP1	6.44e-113	0.407956	1	1	3.22e-109
RPL23A	6.35e-102	0.40732	0.998	0.994	3.18e-98
RPS25	8.2e-108	0.406915	1	0.998	4.1e-104
RPS7	5.88e-104	0.40439	0.998	0.997	2.94e-100
RPL34	4.01e-108	0.404046	1	0.999	2e-104
RPS16	3.91e-103	0.403184	0.998	0.998	1.96e-99
MT-ATP8	9.8e-59	0.4026	0.857	0.845	4.9e-55
RPS13	1.06e-109	0.401824	1	0.998	5.28e-106
EEF1B2	8.25e-87	0.40104	0.982	0.972	4.12e-83
RPS18	1.05e-107	0.398519	1	0.999	5.25e-104
CCNI	1.38e-52	0.398444	0.821	0.839	6.88e-49
RPL30	1.48e-104	0.398091	1	0.998	7.38e-101
RPS4X	4.08e-103	0.397878	1	0.997	2.04e-99
FTL	2.15e-86	0.397256	0.991	0.993	1.07e-82
ARGLU1	6.7e-10	0.395962	0.507	0.513	3.35e-06
RPL10A	6.19e-99	0.395846	0.989	0.994	3.09e-95
MT-CO2	1.27e-97	0.395233	1	1	6.37e-94
RPL39	3.23e-98	0.394149	1	0.999	1.61e-94
RPL7A	4.08e-95	0.393767	1	0.999	2.04e-91
HLA-DQA1	4.86e-66	0.391782	0.877	0.902	2.43e-62
RPS21	7.89e-92	0.391469	0.991	0.983	3.94e-88
HERPUD1	6.6e-12	0.391083	0.543	0.546	3.3e-08
MT-ND4	2.32e-65	0.388954	0.894	0.886	1.16e-61
RPL35	1.17e-92	0.388575	0.986	0.993	5.84e-89
ARHGDIB	9.05e-65	0.388338	0.877	0.903	4.53e-61
RPL32	3.7e-102	0.387607	1	1	1.85e-98
RPS27	4.24e-94	0.383534	1	0.998	2.12e-90
RPL13	1.46e-97	0.382871	1	0.999	7.3e-94
RPLP0	1.3e-95	0.382089	0.998	0.998	6.49e-92
MT-CO1	6.3e-97	0.381837	1	1	3.15e-93
RPS8	2.21e-93	0.381685	1	0.999	1.1e-89
EEF1G	1.72e-75	0.381574	0.971	0.953	8.59e-72
RPL19	1.34e-96	0.380753	1	0.999	6.71e-93
HNRNPA2B1	1.04e-47	0.38046	0.788	0.848	5.21e-44
RPS5	5.22e-88	0.380231	1	0.998	2.61e-84
PPIA	6.96e-90	0.379791	0.948	0.982	3.48e-86
RPL13A	2.42e-89	0.379469	0.998	0.996	1.21e-85
CD44	1.11e-06	0.378304	0.411	0.392	0.00555
RPS2	1.25e-88	0.377516	0.995	0.985	6.26e-85
RPS19	8.13e-92	0.376649	0.998	1	4.06e-88
RPS28	1.39e-93	0.37551	0.998	1	6.94e-90
RPLP2	8.53e-93	0.375375	1	0.998	4.27e-89
PPDPF	7.54e-23	0.374577	0.672	0.667	3.77e-19
RPL11	5.47e-93	0.373777	1	0.998	2.73e-89
RPL36A	3.78e-77	0.372329	0.929	0.947	1.89e-73
RPL12	3.91e-86	0.369171	1	0.998	1.95e-82
RPS23	3.84e-83	0.368283	1	1	1.92e-79
RPL18	4.51e-91	0.367944	1	1	2.25e-87
RPL36	2.01e-88	0.367042	0.989	0.991	1e-84
RPL28	4.75e-101	0.365265	1	1	2.37e-97
RPL7	2.66e-74	0.36514	0.935	0.956	1.33e-70
HNRNPA1	1.48e-63	0.362493	0.874	0.918	7.4e-60
HLA-B	6.23e-94	0.361851	0.995	0.992	3.12e-90
ACTB	8.84e-79	0.360812	0.992	0.987	4.42e-75
HLA-C	1.99e-85	0.360695	0.958	0.983	9.97e-82
RCSD1	1.35e-12	0.356763	0.571	0.584	6.76e-09
MT-ND2	4.81e-63	0.352757	0.892	0.917	2.4e-59
RPL27A	1.66e-75	0.351198	0.939	0.984	8.3e-72
DDX5	4.67e-52	0.34974	0.833	0.886	2.33e-48
NPM1	3.29e-47	0.34942	0.839	0.873	1.64e-43
NIBAN3	9.79e-16	0.348668	0.608	0.644	4.89e-12
TMSB10	3.28e-79	0.347911	0.995	1	1.64e-75
C12orf57	2.68e-06	0.346421	0.454	0.48	0.013422
HNRNPU	1.63e-07	0.337232	0.473	0.494	0.000814
HSP90AB1	3.48e-36	0.334695	0.783	0.833	1.74e-32
RHOH	3.97e-06	0.333885	0.475	0.478	0.019831
IER2	1.56e-10	0.333238	0.551	0.609	7.78e-07
SH3BGRL3	6.03e-43	0.330448	0.854	0.89	3.02e-39
EIF4B	1.79e-06	0.33006	0.467	0.453	0.008925
NCL	4.64e-11	0.329155	0.564	0.591	2.32e-07
RPL31	9.18e-54	0.32404	0.857	0.921	4.59e-50
B2M	2.08e-69	0.319876	0.998	1	1.04e-65
TMSB4X	4.93e-59	0.31777	1	0.992	2.47e-55
IGHM	7.22e-13	0.309992	0.586	0.653	3.61e-09
SMCHD1	1.46e-06	0.309914	0.48	0.493	0.007291
VIM	2.14e-21	0.307471	0.722	0.767	1.07e-17
HLA-E	6.56e-65	0.306056	0.941	0.984	3.28e-61
PFN1	9.63e-51	0.300791	0.945	0.96	4.81e-47
VAMP2	3.12e-08	0.300701	0.542	0.601	0.000156
SNHG29	2.04e-18	0.299191	0.669	0.719	1.02e-14
HLA-A	2.12e-70	0.296639	0.994	1	1.06e-66
GAPDH	1.3e-22	0.292091	0.748	0.821	6.51e-19
SYNGR2	1.22e-19	0.290492	0.665	0.764	6.07e-16
CXCR4	3.12e-16	0.289629	0.71	0.764	1.56e-12
RIPOR2	1e-09	0.288204	0.549	0.598	5.02e-06
KMT2E	1.05e-07	0.287431	0.522	0.58	0.000526
CFL1	2.1e-46	0.287368	0.866	0.945	1.05e-42
RPS29	3.73e-44	0.285667	0.854	0.918	1.86e-40
PTPRCAP	1.83e-34	0.283895	0.838	0.9	9.12e-31
CD79B	5.03e-20	0.2838	0.701	0.76	2.52e-16
OAZ1	2.45e-47	0.283444	0.871	0.964	1.22e-43
UCP2	7.83e-16	0.28113	0.622	0.737	3.91e-12
ARPC3	7.39e-40	0.275894	0.778	0.918	3.7e-36
CALM1	1.18e-24	0.275305	0.731	0.798	5.91e-21
LIMD2	2.31e-26	0.271465	0.75	0.856	1.16e-22
HNRNPA0	5.84e-07	0.270577	0.533	0.591	0.002921
EIF3L	9.45e-10	0.266905	0.581	0.596	4.72e-06
ACTG1	3.11e-28	0.266734	0.792	0.853	1.56e-24
ZFAS1	4.08e-12	0.263884	0.615	0.68	2.04e-08
RBM3	6.07e-13	0.259855	0.605	0.708	3.03e-09
GABARAP	1.96e-21	0.253948	0.715	0.827	9.81e-18
RFC1	4.79e-06	-0.25019	0.09	0.18	0.023928
H2AFX	7.12e-06	-0.25074	0.083	0.169	0.035587
PREX1	9.59e-06	-0.251	0.042	0.106	0.047927
GNG10	3.74e-06	-0.25137	0.056	0.13	0.018676
CCT3	2.06e-06	-0.25154	0.193	0.336	0.0103
ARMCX3	5.45e-06	-0.2521	0.052	0.122	0.027258
TBC1D10A	5.17e-06	-0.25307	0.044	0.111	0.025867
ARL6IP6	9.35e-06	-0.25353	0.082	0.165	0.04676
RELT	3.62e-06	-0.25359	0.042	0.11	0.018078
TM2D1	7.65e-06	-0.25372	0.076	0.158	0.038218
LCK	2.49e-06	-0.25556	0.056	0.13	0.012437
ARF4	5.52e-06	-0.25595	0.15	0.273	0.027591
CZIB	7.79e-06	-0.25695	0.05	0.118	0.038919
CDK4	6.95e-06	-0.25755	0.073	0.153	0.034732
ARPC5L	8.54e-10	-0.25784	0.17	0.354	4.27e-06
POP4	9.38e-06	-0.25833	0.064	0.138	0.046866
PPM1K	4.04e-08	-0.2588	0.261	0.481	0.000202
CLEC2D	3.16e-07	-0.25917	0.182	0.331	0.00158
DCXR	5.34e-08	-0.25969	0.153	0.304	0.000267
PA2G4	9.92e-08	-0.25992	0.182	0.347	0.000496
C1QBP	3.52e-07	-0.2604	0.269	0.475	0.00176
ISY1	4.72e-06	-0.26114	0.077	0.161	0.023586
MTX1	5.66e-06	-0.26311	0.049	0.118	0.028279
GSTO1	4.41e-07	-0.26334	0.085	0.186	0.002203
UBAP1	4.44e-06	-0.26389	0.053	0.126	0.02218
HTRA2	3.01e-06	-0.26392	0.065	0.146	0.015059
TRMT1	1.88e-06	-0.26393	0.076	0.165	0.00941
HIGD1A	1.99e-06	-0.26519	0.099	0.198	0.009962
OARD1	3.51e-06	-0.26559	0.08	0.168	0.017542
TIPRL	1.55e-06	-0.26567	0.064	0.146	0.00776
ANXA2	2.54e-09	-0.26599	0.149	0.315	1.27e-05
ECI2	3.27e-06	-0.26712	0.036	0.1	0.016355
TOR1A	5.77e-06	-0.26719	0.058	0.131	0.028849
TMEM175	4.82e-06	-0.26779	0.091	0.18	0.024078
MRPS6	4.39e-07	-0.26862	0.114	0.229	0.002194
MYO1F	1.55e-06	-0.2688	0.053	0.13	0.007768
CIAO1	3.31e-06	-0.26895	0.118	0.223	0.016564
SPCS1	3.6e-06	-0.26981	0.346	0.621	0.017997
RAB10	2.21e-07	-0.26996	0.09	0.196	0.001107
EIF3J	4.25e-06	-0.26998	0.042	0.109	0.021246
BAZ1A	2.1e-07	-0.2706	0.197	0.363	0.001048
C1orf35	5.34e-06	-0.27107	0.055	0.127	0.026685
SNRPD1	7.38e-07	-0.27153	0.15	0.279	0.003689
DAP3	9.19e-06	-0.27153	0.115	0.213	0.045923
SCOC	6.37e-06	-0.27169	0.05	0.119	0.031846
DERL1	2.54e-06	-0.27239	0.114	0.22	0.012706
HEXB	2.8e-07	-0.27251	0.062	0.151	0.001402
CPNE1	2.57e-07	-0.27265	0.143	0.276	0.001283
SUMF2	7.78e-07	-0.27306	0.114	0.224	0.00389
RASAL3	5.23e-06	-0.27307	0.05	0.119	0.026143
CORO1C	6.52e-07	-0.27318	0.035	0.103	0.003257
RNF113A	2.5e-06	-0.27329	0.074	0.16	0.012482
LARP7	1.23e-06	-0.27353	0.1	0.202	0.006138
PSMG4	7.73e-06	-0.2736	0.064	0.138	0.038658
AGPAT2	5.17e-07	-0.27408	0.047	0.125	0.002583
UNC119	4.63e-07	-0.27441	0.14	0.267	0.002315
TBCC	7.36e-07	-0.27482	0.062	0.145	0.003681
VBP1	8.54e-06	-0.27523	0.055	0.124	0.042705
DNPEP	2.13e-06	-0.27534	0.097	0.196	0.010659
RSBN1L	3.57e-08	-0.27582	0.194	0.369	0.000178
ATP5MC3	8.46e-09	-0.27604	0.285	0.544	4.23e-05
CFDP1	3.69e-06	-0.27614	0.064	0.143	0.018433
ATOX1	7.77e-07	-0.27619	0.076	0.168	0.003886
CHMP1A	8.8e-06	-0.27621	0.065	0.139	0.043993
CD86	2.31e-06	-0.27634	0.055	0.13	0.011552
METTL17	2.75e-06	-0.27649	0.067	0.148	0.013734
HSDL2	7.11e-07	-0.27649	0.041	0.114	0.003554
GRK2	7.06e-07	-0.27675	0.049	0.126	0.003529
EIF4E2	2.5e-06	-0.27686	0.059	0.138	0.012494
CTSB	2.28e-08	-0.27734	0.102	0.226	0.000114
TSTA3	2.9e-06	-0.27743	0.059	0.136	0.014519
TRIM22	2.72e-09	-0.27794	0.24	0.476	1.36e-05
NADK	1.6e-06	-0.279	0.049	0.122	0.008
CDK10	7.17e-06	-0.27901	0.044	0.109	0.035843
TMEM60	1.39e-06	-0.27924	0.035	0.101	0.006963
IL10RB	1.77e-06	-0.27956	0.068	0.152	0.008836
ATP5IF1	1.73e-09	-0.27984	0.228	0.447	8.65e-06
ZNRD1	1.39e-06	-0.27987	0.106	0.211	0.00694
TFEB	4.21e-06	-0.27993	0.09	0.179	0.021056
MIIP	5.71e-07	-0.28005	0.093	0.195	0.002854
LRIF1	1.29e-06	-0.28021	0.047	0.121	0.006449
CCDC32	1.91e-06	-0.28053	0.129	0.24	0.009528
SYNCRIP	5.73e-07	-0.28065	0.106	0.216	0.002864
DNPH1	4.1e-06	-0.28096	0.143	0.255	0.020506
ORMDL1	4.6e-07	-0.28108	0.112	0.227	0.002297
RDH14	4.6e-06	-0.28124	0.071	0.152	0.022974
RPF1	3.02e-06	-0.282	0.058	0.134	0.015121
CCDC57	5.13e-06	-0.28249	0.08	0.164	0.025655
AASDHPPT	1.54e-06	-0.28263	0.065	0.148	0.007693
AC079781.5	6.12e-07	-0.28294	0.109	0.218	0.003059
IRF5	1.34e-06	-0.28312	0.068	0.154	0.006719
ATXN2L	4.07e-07	-0.28435	0.088	0.191	0.002034
RPL7L1	6.68e-07	-0.28447	0.118	0.233	0.003337
COPS3	1.59e-06	-0.28489	0.091	0.186	0.007967
ELP6	9.55e-06	-0.28596	0.05	0.117	0.047758
BTG3	3.54e-06	-0.28643	0.049	0.118	0.017676
GOLGA2	1.75e-06	-0.28763	0.039	0.107	0.008752
RAB9A	5.23e-07	-0.28794	0.053	0.134	0.002613
CANX	8.11e-08	-0.28797	0.147	0.291	0.000406
CLDND1	1.25e-06	-0.28838	0.088	0.182	0.006246
BEX4	3.28e-07	-0.28879	0.071	0.164	0.001639
ERG28	1.58e-06	-0.28902	0.044	0.115	0.007923
MPC1	1.88e-06	-0.2891	0.059	0.138	0.00939
SARS	5.32e-07	-0.28929	0.088	0.188	0.002659
TAZ	7.38e-06	-0.28929	0.083	0.168	0.036892
MRPL12	2.96e-06	-0.28955	0.062	0.141	0.014789
CCDC137	2.71e-06	-0.28984	0.053	0.127	0.013565
TIMM17B	1e-07	-0.28988	0.114	0.236	0.0005
TMEM259	7.47e-07	-0.28995	0.042	0.116	0.003732
EMC8	8.12e-06	-0.28999	0.05	0.118	0.040615
RNASE6	1.63e-08	-0.29008	0.085	0.2	8.16e-05
CCDC115	3.88e-07	-0.29025	0.093	0.198	0.001941
UTP23	2.38e-06	-0.29048	0.064	0.143	0.011893
NASP	1.24e-07	-0.29126	0.15	0.291	0.000617
INTS12	3.31e-06	-0.2913	0.044	0.112	0.016557
SLC50A1	1.13e-06	-0.29134	0.115	0.224	0.005624
LILRB1	4.87e-08	-0.29135	0.065	0.163	0.000243
CAPG	2.03e-08	-0.2922	0.235	0.443	0.000102
JPT1	2.01e-08	-0.29251	0.114	0.246	0.000101
CARHSP1	8.16e-07	-0.29268	0.076	0.168	0.004077
TRPV2	6.24e-06	-0.29274	0.039	0.102	0.031208
KYNU	3.81e-07	-0.29291	0.067	0.157	0.001904
PEX11B	7.65e-06	-0.29299	0.041	0.103	0.038254
GLOD4	3.36e-06	-0.29323	0.086	0.174	0.016785
ZMYM5	2.67e-06	-0.29332	0.062	0.141	0.013346
C5orf15	2.33e-06	-0.29368	0.046	0.116	0.011658
TMEM205	5.05e-07	-0.29388	0.074	0.168	0.002527
TECR	2.73e-08	-0.29389	0.152	0.301	0.000137
PIGBOS1	1.99e-06	-0.29398	0.039	0.106	0.009941
ZBTB38	5.95e-07	-0.29426	0.07	0.158	0.002974
CUTC	7.74e-07	-0.29436	0.079	0.171	0.003867
TM9SF1	6.83e-07	-0.29475	0.038	0.109	0.003414
PSMD1	1.86e-06	-0.29491	0.055	0.132	0.009281
SERTAD3	9.57e-07	-0.29514	0.046	0.119	0.004784
PPHLN1	3.71e-07	-0.29521	0.156	0.289	0.001855
CKS2	2.26e-06	-0.29656	0.05	0.122	0.011285
UQCC3	4.14e-06	-0.29701	0.062	0.139	0.020713
DYRK4	1.14e-06	-0.29703	0.039	0.109	0.005694
SPINT2	1.79e-07	-0.29862	0.196	0.357	0.000894
PLEK	9.19e-10	-0.29934	0.217	0.438	4.6e-06
HHEX	2.88e-08	-0.30007	0.12	0.253	0.000144
ANXA4	2.42e-07	-0.30011	0.096	0.203	0.001211
IP6K2	5.02e-06	-0.30054	0.085	0.171	0.025076
PGD	8.76e-09	-0.30063	0.067	0.172	4.38e-05
DDAH2	2.11e-07	-0.30076	0.123	0.244	0.001055
CTCF	4.47e-06	-0.30111	0.053	0.124	0.022359
PKN1	1.49e-06	-0.30292	0.05	0.125	0.007462
SLC35B1	9.39e-06	-0.30365	0.041	0.102	0.046934
DFFA	1.99e-06	-0.30458	0.038	0.104	0.009925
ARRDC1	3.14e-07	-0.30508	0.077	0.173	0.001568
SDHA	6.71e-07	-0.30533	0.111	0.222	0.003355
CDC123	7.55e-07	-0.30564	0.103	0.206	0.003772
AC243960.1	2.69e-08	-0.3057	0.129	0.263	0.000134
SEPTIN1	2.47e-09	-0.30602	0.203	0.388	1.24e-05
FAM136A	2.62e-06	-0.30604	0.08	0.167	0.013087
TOP1	1.87e-07	-0.30651	0.147	0.282	0.000937
ANTKMT	6.9e-07	-0.30751	0.077	0.171	0.003449
SCARB2	1.29e-07	-0.30795	0.036	0.112	0.000643
TMEM223	1.32e-07	-0.30795	0.042	0.122	0.000662
MRPL42	1.91e-06	-0.30928	0.074	0.161	0.009573
ILK	2.29e-07	-0.30946	0.077	0.174	0.001143
A1BG	4.26e-07	-0.30971	0.073	0.167	0.00213
NTMT1	1.13e-06	-0.30982	0.053	0.13	0.00567
VMP1	2.24e-08	-0.30984	0.042	0.129	0.000112
TRA2B	2.43e-09	-0.30999	0.249	0.476	1.22e-05
WDR77	2.13e-06	-0.31019	0.061	0.14	0.010626
MAD2L2	4.66e-07	-0.31171	0.073	0.164	0.002329
POLB	2.37e-07	-0.31212	0.042	0.119	0.001185
ICAM2	5.4e-09	-0.31224	0.118	0.26	2.7e-05
RNF114	2.57e-08	-0.31261	0.153	0.303	0.000128
QTRT1	4.8e-07	-0.31333	0.083	0.179	0.002399
SNRPA1	2.25e-08	-0.31451	0.164	0.321	0.000113
CD320	7.54e-08	-0.3146	0.044	0.125	0.000377
CD68	5.71e-08	-0.31477	0.058	0.149	0.000285
SDF2	3.61e-07	-0.31504	0.05	0.131	0.001803
RBM6	5.37e-07	-0.31514	0.173	0.313	0.002684
GPR108	4.12e-07	-0.31546	0.05	0.13	0.002057
SCIMP	2.7e-07	-0.31551	0.115	0.232	0.001352
NIFK	1.17e-06	-0.31586	0.082	0.173	0.005829
EIF4EBP3	2.36e-06	-0.31619	0.053	0.126	0.011805
IL32	1.56e-08	-0.31703	0.067	0.164	7.81e-05
TEX264	2.48e-08	-0.31705	0.102	0.222	0.000124
KCNAB2	7.2e-08	-0.31761	0.046	0.129	0.00036
NTAN1	5.46e-07	-0.31762	0.046	0.12	0.002728
RHOB	5.49e-07	-0.31794	0.093	0.195	0.002746
TMX2	1.75e-07	-0.31811	0.071	0.166	0.000874
RUVBL2	1.14e-06	-0.31835	0.046	0.118	0.005702
SLC7A6OS	8.87e-07	-0.31835	0.041	0.112	0.004434
TMED4	7.36e-09	-0.31849	0.164	0.327	3.68e-05
PYCR2	1.64e-07	-0.3185	0.103	0.213	0.00082
RNF149	4.45e-09	-0.31871	0.118	0.258	2.22e-05
LY6E	6.74e-08	-0.31874	0.432	0.808	0.000337
XPNPEP1	3.76e-07	-0.31885	0.038	0.11	0.001881
SNHG16	5.97e-07	-0.31892	0.134	0.248	0.002987
FEZ2	1.8e-07	-0.31924	0.039	0.116	0.000898
PNP	3.41e-07	-0.31928	0.074	0.168	0.001706
ABHD16A	3.85e-07	-0.32008	0.041	0.115	0.001925
BAX	1.26e-09	-0.32011	0.165	0.338	6.29e-06
POLR2H	1.58e-07	-0.32015	0.041	0.118	0.000788
IKBKG	2.08e-07	-0.32106	0.046	0.125	0.001042
RABGGTB	7.09e-07	-0.32115	0.103	0.206	0.003544
CIAO3	8.39e-07	-0.32155	0.042	0.114	0.004194
STAT2	3.65e-11	-0.32174	0.255	0.533	1.82e-07
SDHAF3	4.51e-08	-0.32194	0.07	0.171	0.000226
ATF7IP2	5.23e-06	-0.32257	0.088	0.171	0.026159
PDCD10	1.02e-07	-0.32369	0.112	0.231	0.000511
SDR39U1	2.74e-07	-0.32391	0.108	0.218	0.001371
FAM120A	3.22e-07	-0.32415	0.046	0.122	0.001611
FDPS	1.17e-07	-0.32445	0.111	0.228	0.000583
RPS6KA4	2.79e-08	-0.32492	0.032	0.109	0.000139
ATP6AP1	1.95e-08	-0.32504	0.093	0.211	9.73e-05
TIMM9	1.89e-07	-0.32593	0.07	0.163	0.000943
CINP	3.63e-07	-0.32636	0.032	0.1	0.001814
DRG1	9.05e-08	-0.32636	0.053	0.142	0.000452
RWDD3	1.14e-06	-0.32651	0.073	0.159	0.005716
CLK3	2.47e-06	-0.32668	0.049	0.118	0.012327
TRPT1	1.69e-07	-0.32672	0.09	0.195	0.000846
LMF2	6.45e-08	-0.32677	0.062	0.156	0.000323
ENOPH1	6.13e-07	-0.32778	0.055	0.135	0.003063
IRF3	8.19e-08	-0.32808	0.082	0.186	0.000409
PSMB8-AS1	1.04e-07	-0.3285	0.164	0.302	0.000519
SPN	8.1e-10	-0.32865	0.027	0.113	4.05e-06
IGSF8	1.85e-07	-0.32907	0.05	0.132	0.000925
CHCHD7	3.69e-07	-0.32986	0.093	0.194	0.001844
ALOX5AP	2.3e-12	-0.32989	0.19	0.42	1.15e-08
MFSD1	1.91e-08	-0.32991	0.07	0.174	9.53e-05
TAX1BP3	2.71e-07	-0.33018	0.044	0.121	0.001355
LETMD1	4.64e-07	-0.33055	0.071	0.162	0.002321
HLA-F	3.41e-11	-0.33113	0.273	0.555	1.71e-07
IFRD2	1.38e-06	-0.33216	0.046	0.117	0.006896
LMO4	2.16e-07	-0.33289	0.061	0.149	0.001081
APEX1	2.28e-08	-0.33364	0.206	0.378	0.000114
DDX27	2.37e-07	-0.33489	0.093	0.197	0.001187
IDH2	6.61e-10	-0.3358	0.129	0.285	3.3e-06
PMVK	5.46e-07	-0.3371	0.035	0.103	0.002731
PTPRE	8.49e-10	-0.33752	0.036	0.129	4.25e-06
SLC38A2	5.12e-07	-0.33879	0.097	0.197	0.00256
NAGK	2.75e-09	-0.3388	0.059	0.165	1.38e-05
CTSZ	1.66e-09	-0.33953	0.123	0.273	8.28e-06
ORAI1	4.72e-07	-0.34076	0.041	0.114	0.002361
ME2	8.05e-08	-0.34078	0.047	0.131	0.000402
HDLBP	6.18e-07	-0.34084	0.053	0.132	0.003091
TMEM222	2.53e-08	-0.34085	0.064	0.162	0.000126
LSM1	1.58e-07	-0.34094	0.082	0.183	0.00079
UCKL1	2.39e-06	-0.34104	0.073	0.154	0.011923
ETHE1	2.98e-08	-0.34104	0.032	0.109	0.000149
VDAC3	1.41e-09	-0.34119	0.09	0.215	7.03e-06
HAUS1	2.35e-07	-0.34208	0.038	0.112	0.001176
IFIH1	1.68e-08	-0.34261	0.058	0.155	8.39e-05
RGS14	5.72e-07	-0.34268	0.071	0.159	0.002862
TAF11	2.98e-07	-0.34293	0.064	0.151	0.001488
CCDC25	2.22e-07	-0.34299	0.074	0.168	0.001108
ACADVL	1.84e-08	-0.3434	0.134	0.275	9.19e-05
NIT1	5.12e-07	-0.34341	0.033	0.101	0.002558
LYSMD2	3.76e-09	-0.34425	0.091	0.215	1.88e-05
CXXC1	1.38e-06	-0.34464	0.079	0.166	0.006878
MARS	1.43e-07	-0.34491	0.047	0.128	0.000714
CLN3	2.43e-08	-0.34512	0.036	0.117	0.000121
IVD	2.27e-08	-0.34593	0.033	0.113	0.000113
NAT9	5.48e-07	-0.34685	0.035	0.103	0.002739
EIF4A3	2.69e-08	-0.34768	0.093	0.207	0.000135
ILF3-DT	6.14e-09	-0.34825	0.132	0.274	3.07e-05
POLR3K	4.13e-08	-0.34853	0.047	0.134	0.000207
ADSL	6.2e-08	-0.34874	0.071	0.17	0.00031
LRCH4	2.77e-08	-0.34967	0.076	0.182	0.000138
DCTD	1.89e-08	-0.34978	0.064	0.163	9.46e-05
USO1	1.29e-07	-0.35033	0.061	0.15	0.000647
SNHG8	7.35e-10	-0.35034	0.263	0.484	3.67e-06
GOLGA7	1.62e-07	-0.35118	0.068	0.16	0.000811
SAMD9	2.59e-09	-0.35153	0.085	0.206	1.3e-05
ZRSR2	6.66e-08	-0.35169	0.044	0.126	0.000333
TMEM134	3.32e-08	-0.35183	0.153	0.293	0.000166
LY96	1.04e-07	-0.35276	0.03	0.101	0.000522
CFLAR	1.03e-10	-0.35351	0.15	0.328	5.15e-07
IFI16	1.25e-12	-0.35385	0.225	0.486	6.23e-09
EIF5B	1.27e-08	-0.35411	0.115	0.247	6.35e-05
SNX5	3.09e-08	-0.35439	0.12	0.249	0.000155
ST6GALNAC4	4.03e-08	-0.3544	0.079	0.184	0.000201
DDOST	8.8e-11	-0.35457	0.202	0.415	4.4e-07
HMOX2	9.67e-10	-0.35517	0.073	0.188	4.84e-06
KARS	8.04e-08	-0.35593	0.058	0.147	0.000402
TNFSF13	1.43e-09	-0.35657	0.032	0.119	7.15e-06
LEPROT	3.69e-08	-0.35706	0.038	0.118	0.000185
TPRKB	2.24e-08	-0.35733	0.067	0.169	0.000112
SLC1A5	2.28e-08	-0.35766	0.03	0.107	0.000114
SIRT7	6.15e-07	-0.35792	0.058	0.138	0.003076
CCT7	1.31e-11	-0.35824	0.159	0.353	6.56e-08
SDHAF1	1.96e-08	-0.35839	0.033	0.113	9.81e-05
ALG2	4.61e-07	-0.35842	0.033	0.101	0.002304
DPF2	1.87e-08	-0.35846	0.062	0.161	9.37e-05
SUSD3	1.38e-07	-0.36001	0.073	0.166	0.00069
NME1	3.69e-08	-0.36009	0.07	0.169	0.000185
NCLN	8.61e-08	-0.36019	0.036	0.113	0.00043
ANXA1	7.08e-10	-0.36188	0.039	0.134	3.54e-06
MRPS36	7.55e-08	-0.36205	0.1	0.213	0.000377
GCHFR	1.46e-08	-0.36244	0.032	0.111	7.32e-05
TOMM5	5.13e-11	-0.36313	0.144	0.317	2.56e-07
PAXX	1.61e-13	-0.36366	0.144	0.35	8.06e-10
YARS	4.45e-08	-0.36378	0.047	0.132	0.000223
SHFL	5.46e-12	-0.36379	0.138	0.32	2.73e-08
PYM1	3e-07	-0.36397	0.049	0.127	0.001498
VPS72	2.46e-08	-0.36426	0.042	0.127	0.000123
CD2BP2	7.16e-09	-0.36478	0.061	0.163	3.58e-05
EBNA1BP2	2.47e-07	-0.365	0.046	0.122	0.001233
RPS27L	6.74e-12	-0.36545	0.147	0.339	3.37e-08
IQGAP2	7.65e-09	-0.36687	0.029	0.108	3.82e-05
LST1	8.99e-10	-0.36756	0.039	0.135	4.5e-06
DYNLT1	4.07e-09	-0.36759	0.052	0.149	2.04e-05
RSU1	1.31e-08	-0.36765	0.07	0.174	6.56e-05
BUD23	2.62e-09	-0.36794	0.132	0.275	1.31e-05
ZFAND2A	1.85e-07	-0.36828	0.053	0.136	0.000927
SPCS3	2.56e-08	-0.36841	0.129	0.265	0.000128
DPM3	1.2e-07	-0.36926	0.058	0.146	0.000602
BAD	1.41e-08	-0.36947	0.056	0.153	7.04e-05
TSEN34	4.58e-08	-0.36962	0.042	0.124	0.000229
RTCA	1.01e-07	-0.37125	0.036	0.112	0.000503
UQCRC2	1.27e-09	-0.37184	0.149	0.308	6.33e-06
JUN	9.52e-15	-0.37192	0.276	0.609	4.76e-11
RPS6KA3	2.59e-07	-0.37209	0.032	0.1	0.001292
CCS	1.15e-09	-0.37228	0.129	0.277	5.76e-06
FLT3LG	4.72e-08	-0.37411	0.052	0.136	0.000236
ARSA	1.93e-08	-0.37496	0.061	0.158	9.65e-05
TXNL4A	2.87e-08	-0.37574	0.061	0.157	0.000144
RGS10	8.79e-09	-0.37607	0.077	0.184	4.4e-05
CTBS	1.03e-09	-0.37637	0.091	0.22	5.13e-06
CDC26	1.09e-08	-0.37694	0.076	0.184	5.47e-05
RNFT1	1.07e-07	-0.37695	0.032	0.104	0.000533
GTF2H5	4.22e-08	-0.37776	0.053	0.143	0.000211
CD3E	2.09e-08	-0.37789	0.053	0.14	0.000104
LMAN1	1.07e-08	-0.37799	0.106	0.231	5.35e-05
TCIRG1	4.61e-10	-0.3789	0.12	0.269	2.31e-06
GGCT	7.3e-09	-0.38043	0.05	0.144	3.65e-05
PHKG2	4.82e-09	-0.38092	0.046	0.139	2.41e-05
CCDC167	8.04e-08	-0.38153	0.044	0.124	0.000402
H2AFJ	1.78e-09	-0.38204	0.041	0.134	8.89e-06
MRPL19	1.78e-08	-0.38205	0.036	0.118	8.88e-05
HNRNPAB	3.85e-08	-0.38208	0.053	0.142	0.000193
MCTS1	1.05e-09	-0.38248	0.088	0.213	5.27e-06
TMEM258	5.91e-12	-0.38259	0.215	0.446	2.95e-08
RBMX2	8.58e-08	-0.38264	0.039	0.117	0.000429
CHCHD5	1.34e-08	-0.38342	0.074	0.179	6.72e-05
NFATC2IP	1.1e-07	-0.38342	0.047	0.128	0.000548
COX17	1.85e-10	-0.38364	0.114	0.263	9.26e-07
TRIM56	1.93e-08	-0.38388	0.061	0.158	9.67e-05
FAM207A	2.28e-08	-0.38463	0.044	0.129	0.000114
GLT8D1	2.9e-08	-0.3862	0.029	0.103	0.000145
FBXW5	5.25e-11	-0.38761	0.086	0.224	2.62e-07
NCOA7	5.26e-08	-0.38765	0.05	0.136	0.000263
AIF1	3.14e-11	-0.38783	0.018	0.105	1.57e-07
TAPBPL	2.22e-09	-0.38854	0.047	0.144	1.11e-05
CCDC90B	6.27e-10	-0.3886	0.065	0.179	3.13e-06
CXorf21	2.72e-09	-0.38971	0.023	0.1	1.36e-05
ATG4B	1.24e-08	-0.38981	0.059	0.157	6.2e-05
LSM8	4.46e-12	-0.39016	0.153	0.346	2.23e-08
IMP4	5.88e-09	-0.39132	0.112	0.241	2.94e-05
AHSA1	1.07e-09	-0.39137	0.059	0.167	5.36e-06
PHPT1	1.07e-09	-0.39137	0.096	0.225	5.34e-06
LGALS9	1.15e-11	-0.39187	0.132	0.31	5.76e-08
TXNDC15	2.06e-07	-0.39233	0.049	0.128	0.001029
CENPT	9.9e-09	-0.39287	0.029	0.107	4.95e-05
MGAT1	1.47e-10	-0.39343	0.067	0.188	7.34e-07
YIPF3	2.17e-09	-0.39511	0.097	0.224	1.08e-05
FABP5	6.54e-09	-0.39519	0.042	0.132	3.27e-05
TRAPPC4	6.12e-09	-0.39525	0.046	0.137	3.06e-05
BLVRB	8.33e-10	-0.39544	0.023	0.103	4.17e-06
ARL14EP	9.06e-09	-0.39646	0.071	0.177	4.53e-05
BID	7.03e-10	-0.39681	0.038	0.131	3.51e-06
CCDC107	1.09e-10	-0.39726	0.106	0.251	5.47e-07
PHYKPL	1.14e-09	-0.39942	0.106	0.241	5.68e-06
SNX20	1.66e-08	-0.4003	0.029	0.105	8.28e-05
FPGS	3.42e-09	-0.40036	0.062	0.166	1.71e-05
SNHG12	3.9e-10	-0.40162	0.117	0.26	1.95e-06
STAT1	7.95e-17	-0.40163	0.246	0.576	3.98e-13
GATD3B	5.4e-08	-0.402	0.059	0.148	0.00027
ZBTB8OS	6.68e-10	-0.40214	0.088	0.215	3.34e-06
OXLD1	2.51e-09	-0.40249	0.058	0.16	1.25e-05
QDPR	6.87e-09	-0.40258	0.026	0.102	3.43e-05
SOX4	5.82e-09	-0.40281	0.026	0.103	2.91e-05
SAR1B	4.43e-08	-0.40453	0.046	0.129	0.000221
CARD16	2.4e-11	-0.40527	0.096	0.244	1.2e-07
EXOSC5	3.76e-09	-0.40723	0.067	0.173	1.88e-05
MNDA	7.66e-10	-0.40832	0.042	0.139	3.83e-06
MS4A6A	9.43e-12	-0.40925	0.015	0.102	4.71e-08
ERLEC1	1.01e-07	-0.40963	0.08	0.18	0.000504
SHARPIN	5.99e-10	-0.40972	0.059	0.168	2.99e-06
TPST2	1.09e-10	-0.41133	0.041	0.144	5.44e-07
SSR3	6.33e-11	-0.41151	0.155	0.332	3.17e-07
SLC39A7	4.09e-08	-0.41165	0.029	0.101	0.000204
GARS	8.28e-09	-0.41286	0.052	0.145	4.14e-05
IFIT2	9.46e-11	-0.41351	0.021	0.108	4.73e-07
FLAD1	9.34e-10	-0.41383	0.035	0.125	4.67e-06
GSTK1	4.65e-13	-0.41386	0.249	0.523	2.33e-09
PAIP1	1.11e-09	-0.41423	0.049	0.148	5.54e-06
CAMK2G	1.17e-08	-0.41429	0.035	0.116	5.84e-05
UBALD2	4.12e-10	-0.41451	0.052	0.157	2.06e-06
PDIA6	1.29e-11	-0.41485	0.179	0.383	6.47e-08
TMEM208	3.66e-08	-0.41689	0.085	0.191	0.000183
DNAJB11	1.19e-08	-0.41704	0.074	0.178	5.97e-05
EXOSC8	3.88e-10	-0.41952	0.067	0.181	1.94e-06
ISCA2	5.22e-09	-0.42026	0.07	0.176	2.61e-05
TMEM138	2.29e-09	-0.42066	0.029	0.112	1.15e-05
GPAA1	8.8e-11	-0.42083	0.067	0.188	4.4e-07
MX2	7.5e-13	-0.42227	0.243	0.501	3.75e-09
FKBP3	7.3e-10	-0.42283	0.071	0.186	3.65e-06
HINT2	6.16e-11	-0.42491	0.103	0.249	3.08e-07
U2AF1L4	1.14e-09	-0.42682	0.117	0.251	5.69e-06
WDR61	1.94e-09	-0.42692	0.039	0.13	9.7e-06
ARL16	1.68e-09	-0.42764	0.059	0.163	8.41e-06
ZFAND6	9.75e-11	-0.42832	0.137	0.297	4.87e-07
CRELD2	1.85e-09	-0.42901	0.056	0.158	9.26e-06
JAGN1	5.97e-10	-0.42929	0.083	0.207	2.98e-06
TALDO1	2.73e-14	-0.42945	0.159	0.379	1.37e-10
STMN1	1.91e-12	-0.42949	0.086	0.233	9.54e-09
SNHG1	1.5e-11	-0.43045	0.179	0.373	7.48e-08
RAB5IF	9.1e-12	-0.43087	0.1	0.252	4.55e-08
RRAGC	9.52e-09	-0.43212	0.029	0.106	4.76e-05
MRPL22	3.12e-09	-0.43367	0.046	0.139	1.56e-05
TMEM107	1.92e-09	-0.43568	0.049	0.145	9.59e-06
MRFAP1L1	2.72e-10	-0.43616	0.044	0.144	1.36e-06
NOP10	1.4e-13	-0.43633	0.147	0.35	6.99e-10
MAPKAPK5-AS1	7.46e-10	-0.43789	0.055	0.158	3.73e-06
IDH3A	4.21e-11	-0.43794	0.056	0.172	2.1e-07
PPP6R1	4.83e-10	-0.43805	0.035	0.127	2.41e-06
SPCS2	2.94e-14	-0.43835	0.22	0.477	1.47e-10
ARMCX6	2.76e-10	-0.44092	0.052	0.158	1.38e-06
TXNDC9	8.19e-10	-0.44164	0.026	0.108	4.09e-06
C12orf65	4.39e-11	-0.44375	0.049	0.159	2.19e-07
HSBP1	2.21e-11	-0.44433	0.059	0.179	1.1e-07
MRPS31	1.03e-09	-0.4456	0.039	0.131	5.14e-06
RPN2	1.16e-12	-0.44603	0.158	0.352	5.78e-09
SPSB3	4.64e-15	-0.44908	0.126	0.326	2.32e-11
COMT	2.37e-13	-0.44919	0.077	0.227	1.18e-09
C11orf98	3.27e-10	-0.44926	0.059	0.169	1.64e-06
C14orf119	3.67e-11	-0.44951	0.035	0.136	1.84e-07
SRPRB	1.07e-08	-0.45013	0.042	0.129	5.35e-05
NDUFB1	1.95e-10	-0.4511	0.046	0.148	9.77e-07
METTL23	2.6e-11	-0.45145	0.093	0.231	1.3e-07
PHB	3.7e-14	-0.45272	0.121	0.309	1.85e-10
PSMA4	4.49e-13	-0.453	0.106	0.276	2.24e-09
ATF4	1.31e-10	-0.45408	0.147	0.308	6.57e-07
CCL5	3.89e-12	-0.45448	0.026	0.125	1.94e-08
MYD88	4.83e-13	-0.45478	0.07	0.212	2.41e-09
WDR74	3.84e-10	-0.45482	0.085	0.209	1.92e-06
PREB	9.83e-10	-0.45494	0.046	0.142	4.91e-06
FKBP2	7.34e-10	-0.45514	0.093	0.22	3.67e-06
ETFA	2.86e-11	-0.46102	0.086	0.222	1.43e-07
PYCARD	1.15e-16	-0.46202	0.135	0.36	5.74e-13
SAMHD1	1.02e-14	-0.46374	0.058	0.202	5.12e-11
LIME1	7.58e-15	-0.46645	0.118	0.297	3.79e-11
C12orf75	1.87e-15	-0.46799	0.068	0.224	9.36e-12
OSTC	9.04e-13	-0.46803	0.129	0.306	4.52e-09
RPAIN	2.25e-11	-0.46824	0.094	0.234	1.13e-07
TMED9	1.82e-15	-0.46914	0.167	0.405	9.1e-12
HSPB11	2.1e-11	-0.46971	0.056	0.174	1.05e-07
UBE2E1	2.09e-12	-0.4704	0.073	0.21	1.05e-08
PRDX4	8.81e-08	-0.47134	0.055	0.141	0.00044
FYB1	3e-15	-0.47294	0.067	0.219	1.5e-11
REXO2	4.34e-11	-0.47323	0.056	0.171	2.17e-07
MRPS33	3.21e-10	-0.47406	0.047	0.148	1.6e-06
KDELR2	1.58e-12	-0.4761	0.118	0.289	7.89e-09
BISPR	1.09e-11	-0.4785	0.023	0.117	5.45e-08
MT2A	6.32e-15	-0.48063	0.038	0.169	3.16e-11
NOSIP	8.76e-13	-0.4819	0.103	0.258	4.38e-09
SIT1	1.09e-13	-0.48236	0.117	0.293	5.45e-10
GSN	1.84e-12	-0.48395	0.032	0.139	9.22e-09
MED11	8.42e-11	-0.48548	0.018	0.101	4.21e-07
PFDN6	2.88e-12	-0.48633	0.082	0.223	1.44e-08
NUDCD2	1.8e-12	-0.48712	0.076	0.214	8.99e-09
NUP42	2.33e-11	-0.48735	0.05	0.164	1.16e-07
VPS29	1.97e-13	-0.48786	0.093	0.253	9.83e-10
TYROBP	5.13e-19	-0.48912	0.05	0.222	2.56e-15
WASHC3	2.31e-11	-0.48972	0.082	0.214	1.16e-07
SELPLG	7.8e-15	-0.49042	0.032	0.155	3.9e-11
PARP10	1.33e-12	-0.49085	0.058	0.187	6.64e-09
TRADD	2.18e-12	-0.49125	0.102	0.259	1.09e-08
CLIC3	4.98e-16	-0.49171	0.008	0.113	2.49e-12
RP9	1.59e-12	-0.49195	0.065	0.2	7.95e-09
SEC61A1	8.41e-11	-0.49258	0.064	0.18	4.2e-07
MRPS30	9.04e-11	-0.49299	0.053	0.162	4.52e-07
MYDGF	5.08e-13	-0.49477	0.135	0.32	2.54e-09
DCPS	1.53e-11	-0.50123	0.064	0.187	7.64e-08
CD59	3.4e-09	-0.50201	0.044	0.134	1.7e-05
TIFA	3.3e-11	-0.50223	0.073	0.198	1.65e-07
CHST12	5.38e-17	-0.50317	0.047	0.199	2.69e-13
NUDT1	5.13e-12	-0.50541	0.068	0.199	2.57e-08
RNF130	1.84e-15	-0.50542	0.044	0.184	9.21e-12
RNF5	1.76e-13	-0.50655	0.077	0.226	8.8e-10
PLIN3	1.08e-13	-0.50873	0.046	0.173	5.42e-10
CDK2AP2	1.5e-16	-0.51207	0.131	0.343	7.51e-13
DCTPP1	2.06e-12	-0.51223	0.073	0.209	1.03e-08
S1PR4	2.66e-12	-0.51299	0.083	0.224	1.33e-08
DDX60	2.95e-12	-0.51499	0.021	0.118	1.48e-08
ALDH9A1	1.37e-11	-0.51993	0.056	0.173	6.85e-08
CXCR3	4.96e-12	-0.52167	0.023	0.118	2.48e-08
RELB	1.62e-17	-0.52185	0.252	0.563	8.1e-14
PARP9	2.37e-14	-0.52225	0.053	0.191	1.19e-10
ERGIC2	2.85e-12	-0.52445	0.061	0.186	1.43e-08
CNP	5.39e-13	-0.52703	0.023	0.125	2.7e-09
ZDHHC4	6.66e-12	-0.52914	0.041	0.15	3.33e-08
OAS3	5.52e-14	-0.53217	0.009	0.103	2.76e-10
ADA	3.98e-14	-0.53255	0.017	0.12	1.99e-10
NT5C3A	1.62e-16	-0.53367	0.147	0.371	8.1e-13
S100A11	3.52e-20	-0.53374	0.076	0.275	1.76e-16
CCDC88A	1.85e-14	-0.53553	0.032	0.153	9.25e-11
ADH5	4.13e-15	-0.53814	0.073	0.232	2.06e-11
PDIA4	1.75e-12	-0.53826	0.076	0.215	8.75e-09
MLEC	2.96e-12	-0.53843	0.039	0.15	1.48e-08
HCP5	9.81e-14	-0.54163	0.065	0.206	4.9e-10
THEMIS2	3.75e-14	-0.54179	0.05	0.183	1.88e-10
FBXO6	2.56e-14	-0.54309	0.014	0.116	1.28e-10
HERC5	4.79e-14	-0.5459	0.036	0.159	2.4e-10
UNC93B1	2.28e-16	-0.55368	0.053	0.206	1.14e-12
CD38	4.61e-13	-0.55591	0.046	0.169	2.3e-09
UBE2L6	2.57e-22	-0.55604	0.178	0.485	1.29e-18
JAML	8.46e-17	-0.55687	0.009	0.12	4.23e-13
FKBP11	4.86e-12	-0.55856	0.058	0.179	2.43e-08
ODF3B	3.16e-15	-0.56036	0.058	0.206	1.58e-11
B4GALT3	6.03e-14	-0.56457	0.064	0.206	3.01e-10
NKG7	4.33e-14	-0.56829	0.018	0.123	2.16e-10
TNFSF10	1.16e-15	-0.56843	0.029	0.155	5.82e-12
HM13	4.42e-16	-0.57113	0.105	0.295	2.21e-12
PSMA5	6.28e-19	-0.57251	0.114	0.335	3.14e-15
GRSF1	2.14e-16	-0.57959	0.097	0.281	1.07e-12
ZBP1	8.14e-17	-0.58373	0.086	0.268	4.07e-13
CST3	1.89e-18	-0.58712	0.042	0.202	9.46e-15
TIMM8B	1.51e-15	-0.58716	0.033	0.162	7.53e-12
CTSC	1.31e-20	-0.58738	0.067	0.263	6.53e-17
SEC11C	9.84e-14	-0.58757	0.129	0.307	4.92e-10
WARS	1.73e-14	-0.59094	0.041	0.17	8.63e-11
UGCG	7.73e-16	-0.59233	0.071	0.233	3.86e-12
TNFSF13B	8.66e-18	-0.5956	0.005	0.117	4.33e-14
IRF9	5.31e-22	-0.59651	0.144	0.411	2.66e-18
H2AFV	2.37e-18	-0.59684	0.097	0.297	1.18e-14
IFNAR2	6.26e-21	-0.59852	0.176	0.451	3.13e-17
PSMA3	4.22e-17	-0.61043	0.082	0.26	2.11e-13
STXBP2	3.19e-19	-0.61331	0.09	0.293	1.6e-15
COA5	3.67e-15	-0.61509	0.029	0.151	1.83e-11
RRBP1	1.64e-15	-0.61736	0.038	0.171	8.2e-12
FAM118A	1.72e-15	-0.61768	0.059	0.207	8.61e-12
SEC61G	5.39e-22	-0.62302	0.147	0.411	2.69e-18
NDUFAF4	5.17e-15	-0.62715	0.041	0.171	2.58e-11
SDF2L1	5.44e-16	-0.62825	0.055	0.205	2.72e-12
FCER1G	6.01e-21	-0.62849	0.029	0.19	3e-17
TAP1	6.51e-24	-0.63385	0.143	0.424	3.26e-20
IFITM3	8.98e-19	-0.63407	0.009	0.133	4.49e-15
COMMD3	4.52e-16	-0.63464	0.079	0.246	2.26e-12
GZMB	1.36e-20	-0.63493	0.015	0.157	6.82e-17
ABRACL	5.97e-20	-0.63757	0.091	0.298	2.99e-16
TXN	3.37e-20	-0.6462	0.096	0.308	1.69e-16
SELENOS	3.1e-16	-0.64659	0.07	0.232	1.55e-12
LILRB4	8.39e-19	-0.6487	0.005	0.122	4.19e-15
TRIM69	1.51e-16	-0.65441	0.036	0.174	7.57e-13
TYMP	3.41e-19	-0.66087	0.05	0.22	1.71e-15
CHMP5	4.45e-22	-0.66109	0.074	0.288	2.22e-18
MX2	4.35e-20	-0.66115	0.052	0.23	2.17e-16
HCST	1.73e-22	-0.66289	0.079	0.291	8.65e-19
STAT1	2.01e-23	-0.66876	0.102	0.344	1e-19
BST2	1.06e-30	-0.67917	0.2	0.594	5.3e-27
IKBKG	4.69e-18	-0.68575	0.144	0.362	2.34e-14
NUCB2	1.75e-18	-0.68978	0.033	0.18	8.76e-15
MRPS18B	3.4e-22	-0.69678	0.096	0.326	1.7e-18
GLRX	5.29e-21	-0.70023	0.05	0.229	2.65e-17
MANF	9.05e-18	-0.70083	0.05	0.207	4.52e-14
DYNLL1	4.89e-26	-0.72071	0.159	0.457	2.45e-22
EPSTI1	1.41e-28	-0.76359	0.077	0.333	7.04e-25
MAP3K8	2.24e-24	-0.79626	0.068	0.284	1.12e-20
OAS2	6.55e-25	-0.79881	0.036	0.228	3.27e-21
CMPK2	1.96e-23	-0.80299	0.002	0.143	9.81e-20
CASP3	5.91e-27	-0.80509	0.132	0.415	2.95e-23
PLSCR1	1.08e-27	-0.81862	0.049	0.269	5.41e-24
NMI	1.28e-25	-0.84329	0.044	0.247	6.41e-22
EIF2AK2	1.15e-35	-0.87713	0.106	0.434	5.72e-32
IFITM1	1.41e-50	-0.88611	0.273	0.771	7.07e-47
IFI44	1.12e-28	-0.89922	0.011	0.194	5.6e-25
SAMD9L	2.72e-30	-0.91986	0.058	0.303	1.36e-26
IFI35	4.24e-37	-0.96193	0.056	0.337	2.12e-33
IFIT3	1.44e-32	-0.97811	0.011	0.217	7.2e-29
IRF7	7.14e-53	-1.01374	0.127	0.566	3.57e-49
LAP3	4.61e-36	-1.02013	0.041	0.299	2.3e-32
XAF1	6.13e-60	-1.07854	0.115	0.585	3.06e-56
OAS1	4.1e-51	-1.16964	0.052	0.403	2.05e-47
IFI6	2.9e-57	-1.21982	0.059	0.443	1.45e-53
MX1	5.35e-69	-1.23203	0.099	0.587	2.67e-65
ISG15	1.84e-70	-1.26204	0.076	0.542	9.22e-67
IFI44L	1.24e-97	-1.61059	0.035	0.57	6.22e-94

## Sheet: Table S1E
gene	p_val	avg_log2FC	pct.1	pct.2	p_val_adj
IFNAR1	3.3e-83	1.35829	0.476	0.124	1.65e-79
SLC2A3	1.89e-63	1.16194	0.437	0.131	9.43e-60
CDKN1A	1.19e-48	1.14998	0.32	0.091	5.96e-45
SKIL	8.92e-46	1.10268	0.27	0.063	4.46e-42
CD83	9.84e-65	1.06947	0.616	0.286	4.92e-61
RGS2	6.62e-37	0.997329	0.25	0.07	3.31e-33
PDE4B	1.37e-42	0.964783	0.434	0.179	6.84e-39
CSRNP1	1.74e-31	0.90232	0.34	0.141	8.68e-28
MARCKSL1	2.48e-27	0.85975	0.276	0.103	1.24e-23
CD55	1.22e-32	0.815055	0.463	0.244	6.09e-29
HLA-DRB5	2.26e-69	0.814584	0.777	0.457	1.13e-65
SNX9	1.07e-21	0.813578	0.273	0.123	5.35e-18
BACH2	1.82e-27	0.813539	0.376	0.18	9.12e-24
MYH9	3.43e-34	0.809749	0.475	0.243	1.71e-30
LCP1	7.99e-30	0.795391	0.437	0.244	3.99e-26
MT-ND6	2.37e-38	0.790645	0.507	0.223	1.19e-34
BCL2A1	3.83e-22	0.789833	0.211	0.078	1.92e-18
NUP58	1.3e-19	0.776433	0.282	0.136	6.51e-16
DUSP2	3.08e-22	0.768324	0.259	0.107	1.54e-18
ZFP36	1.47e-59	0.766075	0.765	0.458	7.35e-56
PNRC1	2.88e-49	0.764223	0.687	0.396	1.44e-45
BACH1	8.26e-19	0.760357	0.197	0.077	4.13e-15
AL135905.2	5.18e-19	0.743894	0.202	0.078	2.59e-15
PIM3	4.34e-16	0.725579	0.191	0.081	2.17e-12
BANK1	3.97e-50	0.712229	0.683	0.473	1.99e-46
MSN	2.07e-21	0.707002	0.376	0.21	1.03e-17
IRF2BP2	1.91e-14	0.704545	0.226	0.114	9.55e-11
REL	1.95e-33	0.699441	0.583	0.361	9.77e-30
ARHGAP24	4.38e-16	0.694512	0.235	0.111	2.19e-12
LY9	4.97e-15	0.691204	0.252	0.133	2.48e-11
SWAP70	3.59e-25	0.687349	0.483	0.29	1.79e-21
KDM6B	3.08e-16	0.684747	0.185	0.075	1.54e-12
DENND4A	8.62e-15	0.68365	0.181	0.076	4.31e-11
HIF1A	3.2e-16	0.67509	0.276	0.143	1.6e-12
AFF3	1.07e-22	0.669148	0.48	0.337	5.37e-19
TAGAP	1.54e-25	0.665656	0.511	0.299	7.71e-22
SF3A1	1.86e-16	0.665343	0.249	0.117	9.28e-13
LTB	1.17e-73	0.659771	0.933	0.638	5.87e-70
GNG2	5.12e-13	0.658604	0.22	0.116	2.56e-09
S1PR1	1.21e-16	0.657166	0.176	0.068	6.03e-13
AHNAK	3.29e-22	0.656759	0.437	0.253	1.64e-18
TSPYL1	2.81e-15	0.648297	0.209	0.093	1.41e-11
PLEC	3.11e-14	0.641212	0.14	0.051	1.55e-10
HLA-DQB1	1.5e-56	0.639855	0.847	0.575	7.48e-53
NIBAN3	1.98e-33	0.634725	0.608	0.452	9.88e-30
MANBA	4.77e-13	0.627268	0.244	0.131	2.39e-09
ZBTB1	1.98e-14	0.623897	0.212	0.098	9.92e-11
ZFP36L1	1.65e-27	0.623599	0.59	0.375	8.26e-24
RPS10	2.59e-13	0.615275	0.175	0.075	1.3e-09
CD37	1.1e-100	0.614044	0.988	0.792	5.5e-97
HLA-DPB1	4.35e-99	0.608313	0.958	0.742	2.18e-95
MS4A1	8.34e-71	0.608176	0.842	0.657	4.17e-67
RELB	2.79e-14	0.607818	0.334	0.205	1.39e-10
SPOCK2	2.15e-14	0.607697	0.184	0.08	1.07e-10
PTPRC	1.13e-32	0.598989	0.662	0.437	5.65e-29
DDX6	7.54e-16	0.598731	0.335	0.188	3.77e-12
MATR3.1	8.75e-15	0.598654	0.284	0.15	4.37e-11
TSC22D2	2.74e-13	0.594194	0.102	0.031	1.37e-09
ABLIM1	2.14e-14	0.58992	0.194	0.085	1.07e-10
SESN3	1.24e-12	0.58888	0.12	0.043	6.21e-09
TRIM44	8.77e-10	0.587961	0.161	0.081	4.39e-06
NORAD	1.11e-10	0.586438	0.188	0.097	5.55e-07
EVI2B	1.18e-18	0.580468	0.455	0.297	5.92e-15
SF1	1.44e-31	0.576761	0.733	0.463	7.18e-28
GPR183	7.8e-13	0.575505	0.266	0.145	3.9e-09
HLA-DPA1	3.09e-89	0.573581	0.954	0.758	1.55e-85
TGFBR2	1.01e-11	0.57039	0.232	0.125	5.06e-08
FOSB	3.52e-13	0.564629	0.331	0.208	1.76e-09
CD69	1.05e-21	0.562572	0.59	0.463	5.27e-18
BORCS5	1e-10	0.553721	0.155	0.071	5e-07
HLA-DQA1	6.5e-58	0.553698	0.877	0.667	3.25e-54
ARHGAP17	7.1e-10	0.55311	0.232	0.136	3.55e-06
P2RY8	5.47e-14	0.551784	0.263	0.132	2.73e-10
SEPTIN9	1.11e-15	0.550509	0.39	0.227	5.56e-12
HLA-DRA	2.27e-93	0.55047	0.991	0.792	1.13e-89
TNFAIP3	5.41e-12	0.542329	0.247	0.135	2.7e-08
SPI1	5.29e-09	0.538311	0.212	0.129	2.64e-05
WASHC4	1.79e-09	0.537616	0.249	0.155	8.96e-06
SETD2	2.98e-09	0.537537	0.153	0.076	1.49e-05
CD82	1.72e-13	0.536144	0.405	0.276	8.6e-10
SNX29	1.96e-11	0.535943	0.288	0.173	9.79e-08
NR3C1	1.45e-10	0.534421	0.294	0.187	7.25e-07
IDS	2.78e-13	0.534047	0.388	0.255	1.39e-09
YBX1	6.13e-32	0.531909	0.739	0.519	3.07e-28
GLIPR1	7.46e-09	0.531873	0.238	0.153	3.73e-05
LTA4H	4.54e-09	0.529847	0.255	0.165	2.27e-05
NFE2L2	1.9e-08	0.524241	0.158	0.084	9.5e-05
SPTAN1	3.71e-10	0.523751	0.188	0.097	1.85e-06
RALGAPA1	1.99e-09	0.520135	0.15	0.073	9.94e-06
NONO	3.09e-11	0.518738	0.307	0.188	1.55e-07
APPL1	2.8e-09	0.518631	0.27	0.173	1.4e-05
TCP11L2	2.07e-10	0.517911	0.124	0.051	1.03e-06
FLNA	2.9e-09	0.51093	0.27	0.177	1.45e-05
FOS	2.86e-25	0.509961	0.671	0.516	1.43e-21
SHOC2	3.17e-07	0.509717	0.187	0.116	0.001583
ATM	8.07e-10	0.508574	0.255	0.154	4.03e-06
STK17A	1.2e-11	0.507778	0.341	0.216	6.01e-08
PRRC2B	1.07e-08	0.507072	0.171	0.092	5.37e-05
KLF10	9.26e-09	0.506978	0.126	0.059	4.63e-05
CHMP1B	2.22e-08	0.505958	0.223	0.137	0.000111
JUNB	3.96e-52	0.50173	0.903	0.699	1.98e-48
EML4	5.7e-13	0.50159	0.376	0.229	2.85e-09
FCMR	3.46e-20	0.498373	0.616	0.456	1.73e-16
RARA	4.01e-09	0.495841	0.112	0.048	2e-05
EZR	3.58e-23	0.494632	0.698	0.478	1.79e-19
ITGB2	1e-08	0.493969	0.278	0.19	5.01e-05
ZFP36L2	1.13e-30	0.493346	0.765	0.551	5.64e-27
BTG1	4.88e-55	0.493083	0.959	0.741	2.44e-51
SMIM14	2.5e-08	0.492773	0.261	0.174	0.000125
KDM2B	2.21e-08	0.492365	0.118	0.054	0.000111
PRNP	1.71e-07	0.488401	0.159	0.09	0.000857
SFPQ	3.12e-10	0.487511	0.293	0.184	1.56e-06
VPS13C	3.98e-08	0.48743	0.229	0.144	0.000199
HLA-DRB1	3.86e-67	0.486502	0.968	0.779	1.93e-63
MPEG1	4.21e-08	0.484854	0.121	0.059	0.00021
PLEKHA2	1.56e-07	0.484418	0.232	0.149	0.000782
MCTP2	2.11e-07	0.484199	0.1	0.046	0.001053
NFKBIA	6.83e-38	0.48272	0.801	0.641	3.42e-34
CPSF7	4.7e-08	0.481015	0.124	0.06	0.000235
MBNL1	4.59e-16	0.480368	0.537	0.379	2.29e-12
SMG1	1.76e-07	0.479029	0.206	0.127	0.000879
TIPARP	5.91e-09	0.477045	0.102	0.041	2.95e-05
BIRC2	5.68e-07	0.476634	0.111	0.055	0.002837
PPDPF	4.83e-22	0.476471	0.672	0.48	2.41e-18
RNF138	1.52e-08	0.475824	0.217	0.128	7.59e-05
SYPL1	6.52e-09	0.475075	0.325	0.225	3.26e-05
MOB3A	1.7e-07	0.473747	0.196	0.118	0.000848
PARP15	1.63e-06	0.471106	0.228	0.157	0.008143
SNX10	7e-08	0.469993	0.175	0.099	0.00035
LRRFIP1	1.21e-12	0.46876	0.452	0.335	6.05e-09
ARHGDIB	5.46e-55	0.467454	0.877	0.748	2.73e-51
ARL4A	6.87e-09	0.46716	0.29	0.188	3.43e-05
CYB561A3	1.97e-09	0.466769	0.385	0.288	9.85e-06
STAT6	1.24e-06	0.466704	0.211	0.14	0.006187
STK17B	4.04e-14	0.464229	0.502	0.364	2.02e-10
NUP98	1.45e-07	0.463331	0.164	0.091	0.000724
HNRNPU	3.17e-13	0.46305	0.473	0.339	1.59e-09
MARCKS	1.14e-06	0.461199	0.176	0.11	0.005688
PRRC2A	4.28e-07	0.460837	0.138	0.074	0.002139
GUCD1	6.42e-07	0.459091	0.206	0.131	0.00321
ELOVL5	2.48e-09	0.458328	0.326	0.214	1.24e-05
BTG2	6.75e-14	0.457173	0.489	0.339	3.37e-10
CHD2	2.45e-09	0.455897	0.34	0.229	1.23e-05
BTBD1	3.29e-07	0.455753	0.102	0.047	0.001645
ELMSAN1	2.19e-07	0.455584	0.112	0.054	0.001092
WDR11	2.68e-06	0.454889	0.121	0.066	0.013394
YWHAZ	2.43e-33	0.454746	0.798	0.631	1.21e-29
LAPTM5	1.32e-44	0.452065	0.927	0.752	6.6e-41
SLC25A32	3.7e-07	0.450476	0.121	0.061	0.00185
SELL	3.3e-13	0.448652	0.493	0.361	1.65e-09
IL10RA	4.37e-07	0.447663	0.135	0.072	0.002187
NOP53	7.71e-31	0.447013	0.835	0.641	3.85e-27
GGA2	3.7e-07	0.446974	0.272	0.19	0.001849
JMJD1C	1.34e-08	0.446938	0.32	0.219	6.7e-05
SERTAD1	1.47e-06	0.446818	0.137	0.076	0.007339
AMD1	1.33e-06	0.446125	0.19	0.119	0.006652
CIITA	3.09e-07	0.444013	0.211	0.13	0.001543
SAMSN1	1.74e-08	0.442366	0.108	0.046	8.69e-05
CTSH	2.11e-08	0.440673	0.326	0.234	0.000105
CHERP	5.88e-07	0.440297	0.102	0.048	0.002939
SSH2	9.87e-07	0.438957	0.269	0.191	0.004934
CYBB	9.93e-07	0.438314	0.229	0.156	0.004963
ITPR1	6.93e-06	0.435639	0.199	0.131	0.034653
AC119396.1	3.95e-08	0.435483	0.305	0.205	0.000197
CALHM6	3.13e-08	0.435479	0.355	0.265	0.000156
JAZF1	1.5e-06	0.435134	0.117	0.061	0.007504
PHF3	2.74e-07	0.435047	0.24	0.155	0.001371
TLK1	3.26e-07	0.434464	0.226	0.144	0.001628
APP	8.77e-06	0.432881	0.147	0.089	0.043842
CYTH1	4.05e-08	0.430773	0.29	0.192	0.000202
REST	1.8e-06	0.42944	0.159	0.093	0.008997
TNKS2	3.25e-07	0.429208	0.111	0.053	0.001625
CDKN1B	1.95e-08	0.429146	0.24	0.144	9.74e-05
AFF4	7.75e-07	0.427558	0.269	0.188	0.003873
DUSP1	4.53e-30	0.426	0.832	0.656	2.27e-26
CD79A	1.41e-92	0.424387	0.951	0.907	7.02e-89
CCR7	7.21e-08	0.423542	0.267	0.173	0.000361
SLC4A7	2.4e-06	0.422988	0.102	0.05	0.011977
CAMK1D	1.73e-06	0.422047	0.159	0.092	0.00867
COTL1	2.24e-07	0.416825	0.279	0.189	0.001119
RHOH	2.24e-10	0.414226	0.475	0.386	1.12e-06
PUM1	4.06e-06	0.413925	0.153	0.091	0.020303
ITSN2	5.33e-08	0.411366	0.37	0.274	0.000267
PPP1R15A	2.41e-19	0.411256	0.645	0.535	1.2e-15
JAK1	5.67e-11	0.410878	0.486	0.36	2.84e-07
CD52	3.19e-53	0.410374	0.974	0.833	1.59e-49
INSIG1	9.39e-07	0.407995	0.146	0.08	0.004694
RCAN3	4.62e-10	0.407977	0.108	0.041	2.31e-06
MAP3K8	3.17e-08	0.406797	0.361	0.264	0.000158
PABPC1	7.26e-39	0.405525	0.936	0.744	3.63e-35
ARID5A	8.42e-06	0.405433	0.117	0.065	0.042083
SMARCC2	6.52e-06	0.403113	0.188	0.12	0.032605
AKAP13	3.85e-07	0.402896	0.346	0.267	0.001927
FNBP1	4.5e-07	0.402624	0.256	0.168	0.002251
DDX3X	2.63e-07	0.402587	0.328	0.236	0.001315
PRKCB	1.18e-06	0.40072	0.326	0.25	0.0059
IVNS1ABP	9.8e-07	0.400601	0.118	0.06	0.004897
IFRD1	2.83e-06	0.398267	0.228	0.149	0.014159
CAST	4.96e-06	0.396097	0.294	0.227	0.024811
RIPOR2	1.96e-11	0.385323	0.549	0.428	9.82e-08
ZCCHC7	7.28e-06	0.385061	0.305	0.233	0.036396
SH3BGRL3	1.21e-41	0.382442	0.854	0.793	6.06e-38
YPEL5	3.43e-08	0.376722	0.434	0.321	0.000171
HK1	7.25e-06	0.376535	0.1	0.051	0.036265
HVCN1	1.81e-07	0.375783	0.431	0.342	0.000903
TMX4	5.19e-06	0.374476	0.191	0.119	0.025942
OGA	8.34e-06	0.372803	0.247	0.173	0.041701
EPB41	2e-06	0.371956	0.208	0.13	0.009976
TAGLN2	1.98e-29	0.368592	0.835	0.71	9.89e-26
TNRC6B	7.23e-06	0.366307	0.325	0.249	0.036134
EIF4G2	2.65e-09	0.364827	0.455	0.337	1.32e-05
CD74	1.3e-85	0.354718	1	0.989	6.51e-82
CD44	1.67e-07	0.353707	0.411	0.303	0.000837
SYNGR2	1.68e-16	0.350678	0.665	0.595	8.38e-13
TUBA1A	8.33e-07	0.349142	0.402	0.315	0.004162
VIM	1.18e-21	0.344662	0.722	0.693	5.91e-18
CFL1	2.03e-47	0.343713	0.866	0.861	1.01e-43
FTH1	1.44e-59	0.338918	0.998	0.958	7.21e-56
GDI2	2.66e-06	0.330305	0.395	0.313	0.013278
FOXP1	2.51e-08	0.328073	0.558	0.425	0.000125
ARGLU1	1.38e-07	0.319709	0.507	0.408	0.00069
VAMP2	1.54e-08	0.314874	0.542	0.455	7.71e-05
HSP90AB1	2.97e-20	0.313847	0.783	0.707	1.48e-16
CNN2	6.27e-09	0.313145	0.548	0.492	3.13e-05
HLA-DMB	4.03e-07	0.311723	0.508	0.42	0.002014
DDX5	3.68e-24	0.309054	0.833	0.742	1.84e-20
HNRNPA2B1	1.37e-25	0.306513	0.788	0.747	6.84e-22
SARAF	7.56e-22	0.305004	0.844	0.722	3.78e-18
KLF6	1.52e-14	0.299067	0.692	0.621	7.61e-11
TLE5	8.57e-06	0.298593	0.407	0.317	0.042855
PFN1	2.9e-41	0.294745	0.945	0.897	1.45e-37
MT-ND4	1.75e-25	0.293756	0.894	0.782	8.73e-22
SNX2	3.49e-06	0.293453	0.475	0.425	0.017468
H3F3A	3.67e-41	0.289485	0.936	0.907	1.83e-37
ZFAS1	6.6e-09	0.286241	0.615	0.535	3.3e-05
POLD4	8.86e-07	0.281831	0.52	0.477	0.004429
CXCR4	6.39e-11	0.2802	0.71	0.625	3.2e-07
GABARAP	1.66e-16	0.276568	0.715	0.695	8.32e-13
RPS2	5.49e-36	0.274402	0.995	0.909	2.74e-32
HLA-DMA	3.72e-08	0.274083	0.639	0.537	0.000186
TSC22D3	2.82e-14	0.273159	0.857	0.728	1.41e-10
IER2	2.47e-07	0.271214	0.551	0.5	0.001234
MT-ND5	3.58e-21	0.260461	0.914	0.808	1.79e-17
CD79B	6.45e-17	0.260234	0.701	0.708	3.23e-13
HNRNPDL	3.16e-11	0.260102	0.677	0.625	1.58e-07
NCL	4.33e-07	0.259043	0.564	0.493	0.002163
CCNI	1.01e-16	0.256381	0.821	0.736	5.07e-13
RNASET2	1.49e-07	0.250575	0.552	0.525	0.000745
ARPC1B	3.66e-06	0.250003	0.517	0.546	0.018307
RAN	4.29e-06	-0.25482	0.367	0.548	0.021435
TYROBP	9.32e-08	-0.2678	0.05	0.131	0.000466
H2AFZ	3.82e-07	-0.28954	0.243	0.378	0.001907
PRELID1	5.08e-06	-0.28971	0.241	0.362	0.025387
ATP6V0B	8.48e-06	-0.29712	0.27	0.394	0.042407
IFI16	5.92e-07	-0.30314	0.225	0.36	0.002962
CALR	2.42e-07	-0.30402	0.473	0.66	0.001208
PPP1R2	8.01e-06	-0.30698	0.31	0.402	0.040063
LGALS9	5.64e-06	-0.3092	0.132	0.226	0.028207
STMN1	4.91e-06	-0.31353	0.086	0.163	0.02454
GLO1	6.7e-06	-0.32358	0.126	0.214	0.033475
PGAM1	4.59e-07	-0.32444	0.196	0.319	0.002292
FCGR2B	2.82e-06	-0.3251	0.199	0.314	0.014084
LYZ	2.66e-10	-0.32725	0.052	0.155	1.33e-06
TCIRG1	8.73e-06	-0.3364	0.12	0.203	0.043646
DYNLT1	3.79e-06	-0.33719	0.052	0.116	0.018969
CKLF	8.11e-06	-0.33816	0.079	0.151	0.040532
SNHG12	4.72e-06	-0.34245	0.117	0.202	0.023574
C1QBP	9.01e-07	-0.34624	0.269	0.381	0.004502
C5orf56	1.39e-06	-0.34971	0.099	0.185	0.00693
HLA-F	1.73e-09	-0.35098	0.273	0.445	8.63e-06
C12orf65	4.65e-06	-0.35413	0.049	0.11	0.023241
PEBP1	5e-09	-0.35602	0.387	0.54	2.5e-05
ACP1	2.18e-06	-0.36078	0.188	0.29	0.010902
TALDO1	7.13e-07	-0.36095	0.159	0.262	0.003564
CDK4	4.61e-06	-0.36108	0.073	0.144	0.023037
ARPC5L	3.34e-08	-0.36303	0.17	0.297	0.000167
SNHG1	4.27e-07	-0.36328	0.179	0.289	0.002135
DRG1	5.73e-06	-0.36501	0.053	0.117	0.028669
UBE2E1	6.49e-06	-0.36503	0.073	0.142	0.032439
IFRD2	5.26e-06	-0.36657	0.046	0.106	0.02631
GRSF1	7.79e-06	-0.36949	0.097	0.171	0.038943
PHYKPL	2.11e-06	-0.36989	0.106	0.191	0.01055
HCP5	9e-06	-0.37069	0.065	0.13	0.044984
PSMB9	2.48e-11	-0.3715	0.416	0.681	1.24e-07
RP9	1.94e-06	-0.37236	0.065	0.138	0.009715
OXLD1	8.08e-06	-0.37426	0.058	0.121	0.040387
NUDCD2	5.84e-06	-0.37676	0.076	0.145	0.029172
H2AFJ	6.36e-07	-0.37732	0.041	0.107	0.003177
ANXA5	2.94e-06	-0.37816	0.153	0.246	0.014717
ANXA2	2.23e-08	-0.38061	0.149	0.271	0.000112
SDHA	7.41e-06	-0.3819	0.111	0.189	0.037043
SARS	9.16e-06	-0.38295	0.088	0.159	0.045766
BTN3A2	5.67e-07	-0.38449	0.173	0.271	0.002835
PHB	1.3e-06	-0.38503	0.121	0.212	0.006509
SPSB3	3.22e-07	-0.38629	0.126	0.225	0.001609
STXBP2	3.9e-07	-0.38903	0.09	0.176	0.001952
EIF3J	4.67e-06	-0.39283	0.042	0.102	0.023324
VOPP1	9.15e-07	-0.3936	0.2	0.307	0.004576
LSM1	8.92e-06	-0.39412	0.082	0.151	0.044578
DANCR	4.94e-07	-0.39459	0.185	0.293	0.002469
CUTA	2.77e-10	-0.39537	0.34	0.509	1.38e-06
OST4	1.44e-11	-0.39591	0.431	0.658	7.22e-08
HIBCH	4.33e-06	-0.39639	0.044	0.104	0.021637
HAX1	2.96e-06	-0.39786	0.185	0.275	0.014821
HNRNPAB	6.75e-06	-0.39988	0.053	0.114	0.033742
RAB5IF	3.14e-06	-0.39992	0.1	0.179	0.015689
CCS	9.74e-07	-0.4016	0.129	0.221	0.004869
SNRPG	3.43e-09	-0.40298	0.225	0.373	1.71e-05
HSBP1	8.18e-07	-0.40329	0.059	0.131	0.004091
HINT2	2.98e-06	-0.40354	0.103	0.184	0.014901
YARS	1.89e-06	-0.40433	0.047	0.111	0.009441
LSM8	1.05e-07	-0.40474	0.153	0.265	0.000526
IGKC	2e-10	-0.40492	0.269	0.466	1e-06
EXOSC8	4.35e-07	-0.40615	0.067	0.145	0.002174
EBNA1BP2	3.79e-06	-0.40937	0.046	0.106	0.01893
PRMT1	4.95e-08	-0.41044	0.222	0.348	0.000248
CCDC32	2.07e-06	-0.4113	0.129	0.217	0.010333
PPA1	2.73e-06	-0.4131	0.171	0.262	0.013647
AHSA1	1.64e-07	-0.41479	0.059	0.139	0.000821
TOMM5	1.41e-07	-0.41568	0.144	0.25	0.000706
CCPG1	2.37e-06	-0.41879	0.049	0.113	0.011857
DSTN	1.41e-06	-0.41944	0.068	0.141	0.007044
GSTK1	3.09e-10	-0.4196	0.249	0.404	1.54e-06
SHARPIN	3.39e-07	-0.42048	0.059	0.135	0.001693
HERC2	1.54e-06	-0.42074	0.064	0.135	0.007702
HMOX2	2.97e-07	-0.42254	0.073	0.153	0.001483
CD2BP2	9.19e-07	-0.42278	0.061	0.134	0.004592
ITGAE	2.41e-06	-0.42284	0.144	0.228	0.012035
ERAP2	1.65e-06	-0.42468	0.093	0.171	0.008225
METTL23	5.53e-07	-0.42625	0.093	0.176	0.002763
TIFA	1.43e-06	-0.42739	0.073	0.148	0.007154
RPS19BP1	4.04e-08	-0.43014	0.188	0.304	0.000202
SNRPD1	3.98e-08	-0.43192	0.15	0.262	0.000199
CPNE1	3.87e-07	-0.43322	0.143	0.239	0.001937
PDHA1	5.97e-06	-0.43417	0.052	0.112	0.029839
RNASE6	2.81e-06	-0.43479	0.085	0.162	0.014043
TRA2B	4.63e-11	-0.43498	0.249	0.413	2.32e-07
S100A11	8.1e-12	-0.43564	0.076	0.198	4.05e-08
CCT7	3.39e-08	-0.43654	0.159	0.274	0.000169
PYCARD	4.38e-09	-0.43878	0.135	0.254	2.19e-05
ANTKMT	5.09e-06	-0.43882	0.077	0.147	0.025437
UQCRC2	2.37e-07	-0.44277	0.149	0.248	0.001187
MEI1	1.54e-06	-0.44377	0.053	0.12	0.007682
HCST	1.87e-09	-0.44595	0.079	0.181	9.33e-06
PARP9	2.27e-08	-0.44776	0.053	0.136	0.000113
YIPF3	5.47e-07	-0.45233	0.097	0.182	0.002732
SAR1A	5.75e-07	-0.4533	0.041	0.107	0.002876
JPT1	9.91e-09	-0.45361	0.114	0.222	4.96e-05
LMF2	8.8e-07	-0.45371	0.062	0.134	0.004401
CTSC	1.76e-09	-0.45516	0.067	0.166	8.82e-06
TRPT1	5.73e-07	-0.45578	0.09	0.172	0.002866
RPL22L1	8.52e-13	-0.45592	0.332	0.52	4.26e-09
LY6E	1.09e-18	-0.45715	0.432	0.733	5.47e-15
SLC9A3R1	1.43e-08	-0.45961	0.121	0.229	7.17e-05
ZBTB8OS	1.44e-07	-0.46101	0.088	0.176	0.000718
CLEC2D	3.1e-10	-0.46298	0.182	0.322	1.55e-06
SHFL	1.17e-10	-0.46451	0.138	0.276	5.87e-07
UBA5	5.78e-07	-0.46612	0.05	0.119	0.002889
SRPRA	7.24e-08	-0.46739	0.194	0.305	0.000362
VPS29	8.92e-08	-0.47059	0.093	0.182	0.000446
IDH3A	8.59e-08	-0.47161	0.056	0.135	0.000429
WDR61	6.65e-07	-0.47219	0.039	0.103	0.003326
FAM136A	4.04e-07	-0.47454	0.08	0.161	0.002022
ATP5F1A	1.01e-11	-0.47474	0.29	0.457	5.05e-08
TRADD	7.85e-08	-0.47565	0.102	0.196	0.000393
ADH5	4.78e-08	-0.47679	0.073	0.16	0.000239
HSPB11	4.07e-08	-0.47697	0.056	0.137	0.000203
SESN1	2.17e-07	-0.47703	0.064	0.142	0.001084
SAMD9	9.31e-10	-0.4771	0.085	0.195	4.65e-06
MZT2B	4.16e-06	-0.47761	0.12	0.197	0.020794
HIST1H2AC	9.77e-09	-0.47906	0.079	0.176	4.89e-05
MCUR1	1.21e-06	-0.47918	0.077	0.153	0.006052
CHMP5	9.27e-10	-0.48031	0.074	0.179	4.64e-06
EIF5B	4.24e-08	-0.48189	0.115	0.217	0.000212
SNX5	1.77e-08	-0.48305	0.12	0.224	8.85e-05
SMC4	9.14e-08	-0.48418	0.046	0.119	0.000457
TMEM107	2.77e-07	-0.48456	0.049	0.119	0.001382
NUDT5	6.8e-08	-0.48704	0.074	0.16	0.00034
PDIA3	8.1e-13	-0.48843	0.27	0.466	4.05e-09
RTCA	5.67e-08	-0.48889	0.036	0.107	0.000283
TMED10	2.71e-09	-0.4907	0.243	0.375	1.36e-05
UBE2G1	1.97e-08	-0.49219	0.127	0.235	9.85e-05
CARD16	9.15e-10	-0.49264	0.096	0.203	4.58e-06
NOSIP	4.31e-08	-0.49303	0.103	0.193	0.000215
NT5C3A	5.58e-12	-0.49354	0.147	0.301	2.79e-08
MARS	3.7e-07	-0.49827	0.047	0.116	0.001851
NDUFA6	5.06e-10	-0.49946	0.161	0.29	2.53e-06
NUP42	8.33e-08	-0.50008	0.05	0.126	0.000417
BSCL2	3.95e-07	-0.50032	0.047	0.116	0.001977
MCTS1	7.85e-08	-0.50043	0.088	0.177	0.000393
RABAC1	1.48e-13	-0.50068	0.319	0.509	7.38e-10
QTRT1	3.66e-09	-0.50247	0.083	0.184	1.83e-05
TXNL4A	2.55e-07	-0.50526	0.061	0.136	0.001275
ODF3B	4.05e-10	-0.5071	0.058	0.154	2.03e-06
IGSF8	3.45e-08	-0.50747	0.05	0.128	0.000172
TYMP	4.59e-10	-0.50896	0.05	0.143	2.3e-06
HSP90B1	4.71e-13	-0.51002	0.407	0.583	2.36e-09
SSR4	2.91e-15	-0.51077	0.448	0.651	1.46e-11
FABP5	2.15e-08	-0.51318	0.042	0.119	0.000107
TRIM69	7.26e-09	-0.51342	0.036	0.113	3.63e-05
IMP4	8.18e-09	-0.51432	0.112	0.215	4.09e-05
PRDX1	2.55e-13	-0.51552	0.246	0.432	1.27e-09
MRPL12	3.45e-08	-0.51986	0.062	0.145	0.000172
SRP54	5.45e-08	-0.52128	0.093	0.185	0.000272
SLC38A10	3.68e-07	-0.52175	0.064	0.139	0.00184
PSMA4	2.83e-10	-0.52235	0.106	0.225	1.42e-06
FKBP3	7.37e-09	-0.52381	0.071	0.164	3.69e-05
TRAM1	2.07e-09	-0.52388	0.178	0.303	1.03e-05
C12orf75	2.08e-11	-0.52408	0.068	0.179	1.04e-07
HIST1H1C	2.29e-08	-0.52643	0.083	0.176	0.000115
ATP5IF1	1.5e-14	-0.52672	0.228	0.418	7.51e-11
IRF9	1.37e-12	-0.52767	0.144	0.297	6.86e-09
EPRS	3.31e-08	-0.52801	0.093	0.186	0.000165
DPM3	9.46e-08	-0.5284	0.058	0.134	0.000473
MPC1	9.45e-08	-0.53039	0.059	0.137	0.000472
RNF5	1.88e-09	-0.53293	0.077	0.177	9.4e-06
RHOB	2.63e-09	-0.53321	0.093	0.196	1.32e-05
TMED4	4.01e-10	-0.53369	0.164	0.291	2.01e-06
NDUFB1	2.94e-09	-0.5387	0.046	0.13	1.47e-05
NDUFAF4	5.52e-10	-0.54028	0.041	0.128	2.76e-06
RNASEH2C	1.06e-10	-0.54239	0.123	0.248	5.3e-07
ERGIC2	3.85e-08	-0.54342	0.061	0.142	0.000192
WASHC3	1.71e-08	-0.5476	0.082	0.173	8.55e-05
GORASP2	2.51e-08	-0.54796	0.099	0.193	0.000125
ITGB7	2.19e-10	-0.54888	0.159	0.285	1.1e-06
SUB1	6.04e-21	-0.55	0.422	0.708	3.02e-17
PRDX2	1.27e-10	-0.55646	0.179	0.301	6.33e-07
TAPBPL	1.21e-08	-0.55766	0.047	0.127	6.06e-05
ATP5MC3	1.57e-17	-0.55795	0.285	0.511	7.83e-14
GMDS	1.35e-08	-0.55907	0.056	0.139	6.77e-05
TM9SF1	9.6e-09	-0.55936	0.038	0.115	4.8e-05
COX17	6.42e-12	-0.56141	0.114	0.248	3.21e-08
PTCH2	1.08e-08	-0.56157	0.033	0.107	5.42e-05
APOBEC3G	4.53e-11	-0.56418	0.118	0.247	2.26e-07
MRPS31	1.85e-09	-0.56705	0.039	0.121	9.24e-06
STAT2	8.9e-20	-0.572	0.255	0.51	4.45e-16
SURF4	4.33e-08	-0.57432	0.083	0.171	0.000216
STAT1	1.08e-13	-0.5745	0.102	0.248	5.41e-10
MT2A	6.4e-13	-0.57696	0.038	0.144	3.2e-09
SPCS1	9.45e-19	-0.58045	0.346	0.578	4.72e-15
ABRACL	1.58e-12	-0.58396	0.091	0.22	7.89e-09
TIMM17B	1.48e-11	-0.58485	0.114	0.241	7.41e-08
PFDN6	9.02e-11	-0.5851	0.082	0.192	4.51e-07
MRPS33	3.26e-09	-0.5883	0.047	0.13	1.63e-05
ARMCX3	3.77e-09	-0.58849	0.052	0.138	1.89e-05
SRGN	1.05e-20	-0.58951	0.217	0.455	5.25e-17
ENTPD1	2.51e-08	-0.58976	0.059	0.141	0.000126
WDR74	3.3e-10	-0.5938	0.085	0.191	1.65e-06
ICAM2	1.7e-13	-0.59802	0.118	0.268	8.52e-10
SEC61B	5.36e-19	-0.59962	0.322	0.554	2.68e-15
COPG1	2.4e-08	-0.59992	0.052	0.13	0.00012
BAK1	1.28e-09	-0.60178	0.035	0.115	6.39e-06
PHPT1	4.44e-10	-0.60293	0.096	0.203	2.22e-06
ISOC2	2.57e-10	-0.60377	0.056	0.154	1.29e-06
ACADVL	1.76e-10	-0.60382	0.134	0.256	8.8e-07
HSPA5	9.77e-16	-0.61208	0.264	0.441	4.89e-12
ETFA	5.94e-11	-0.61394	0.086	0.199	2.97e-07
GARS	7.33e-11	-0.61453	0.052	0.15	3.67e-07
Z93241.1	2.68e-09	-0.61646	0.071	0.166	1.34e-05
ATF4	1.42e-12	-0.61849	0.147	0.286	7.09e-09
BUD23	8.3e-13	-0.62127	0.132	0.271	4.15e-09
UBE2L6	2.02e-19	-0.6235	0.178	0.396	1.01e-15
HYOU1	2.49e-09	-0.62727	0.038	0.118	1.25e-05
FBXO6	2.94e-13	-0.62853	0.014	0.104	1.47e-09
ARSA	4.08e-10	-0.62908	0.061	0.159	2.04e-06
NCLN	2.27e-10	-0.63243	0.036	0.123	1.14e-06
WARS	2.22e-09	-0.63401	0.041	0.121	1.11e-05
CFLAR	3.36e-16	-0.63727	0.15	0.326	1.68e-12
STAT1	5.37e-24	-0.63822	0.246	0.53	2.68e-20
REXO2	5.59e-12	-0.64257	0.056	0.164	2.8e-08
ERN1	1.02e-10	-0.64783	0.023	0.103	5.1e-07
MGAT1	4.73e-12	-0.6502	0.067	0.182	2.36e-08
RPS27L	1.81e-15	-0.65497	0.147	0.316	9.07e-12
CASP3	1.39e-11	-0.65778	0.021	0.107	6.96e-08
USO1	1.15e-10	-0.6588	0.061	0.161	5.77e-07
H2AFV	2.38e-14	-0.66302	0.097	0.242	1.19e-10
PPIB	3.34e-26	-0.66328	0.39	0.669	1.67e-22
IFI44	1.16e-14	-0.66531	0.011	0.107	5.8e-11
LRRC59	3.81e-12	-0.66587	0.115	0.244	1.9e-08
ST6GALNAC4	1.93e-12	-0.66769	0.079	0.201	9.67e-09
JUN	8.55e-28	-0.6692	0.276	0.59	4.27e-24
CISD2	4.46e-11	-0.66971	0.071	0.178	2.23e-07
TNFSF10	7.65e-16	-0.67031	0.029	0.148	3.83e-12
H1FX	1.34e-11	-0.67368	0.021	0.107	6.72e-08
ADA	3.32e-12	-0.67829	0.017	0.102	1.66e-08
NOP10	1.31e-18	-0.69144	0.147	0.338	6.56e-15
MX2	1.43e-16	-0.69266	0.052	0.192	7.14e-13
DNAJC1	4.47e-12	-0.69288	0.096	0.22	2.23e-08
ISG20	5.35e-42	-0.69374	0.448	0.89	2.68e-38
ATOX1	3.13e-13	-0.69707	0.076	0.2	1.56e-09
HERC5	2e-17	-0.70027	0.036	0.173	1e-13
SLC39A7	2.87e-11	-0.70032	0.029	0.116	1.44e-07
C11orf98	3.76e-13	-0.70158	0.059	0.175	1.88e-09
LGALS1	6.33e-20	-0.70733	0.144	0.346	3.17e-16
CCDC167	1.61e-12	-0.70917	0.044	0.149	8.06e-09
B4GALT3	1.49e-12	-0.70973	0.064	0.179	7.47e-09
SCARB2	2.65e-12	-0.71215	0.036	0.136	1.32e-08
MX2	1.28e-24	-0.72064	0.243	0.513	6.38e-21
DNAJC3	2.13e-12	-0.72344	0.071	0.189	1.06e-08
GMPPA	4.49e-12	-0.72392	0.02	0.107	2.25e-08
P4HB	5.68e-19	-0.73108	0.211	0.407	2.84e-15
UBE2J1	2.19e-24	-0.73293	0.246	0.499	1.09e-20
TPST2	4.55e-13	-0.74353	0.041	0.148	2.27e-09
MRPS18B	5.14e-18	-0.74468	0.096	0.266	2.57e-14
OAS2	1.66e-17	-0.74476	0.036	0.171	8.28e-14
CDK2AP2	2.8e-19	-0.74782	0.131	0.32	1.4e-15
CXCR3	9.43e-14	-0.75092	0.023	0.121	4.71e-10
BST2	1.77e-29	-0.75299	0.2	0.501	8.86e-26
ARF4	2.03e-17	-0.75428	0.15	0.327	1.02e-13
GATD3B	4.95e-14	-0.7555	0.059	0.18	2.48e-10
SIL1	9.79e-12	-0.76226	0.024	0.112	4.89e-08
CALU	2.05e-12	-0.77055	0.041	0.143	1.03e-08
PSMA3	1.89e-16	-0.7723	0.082	0.23	9.45e-13
CANX	4.73e-18	-0.77549	0.147	0.326	2.37e-14
MRPL22	1.49e-14	-0.78841	0.046	0.164	7.45e-11
CHST12	3.06e-18	-0.79135	0.047	0.192	1.53e-14
TECR	5.01e-21	-0.79273	0.152	0.348	2.51e-17
PRDM1	4.82e-16	-0.79309	0.009	0.112	2.41e-12
LMAN2	1.67e-21	-0.79423	0.188	0.397	8.36e-18
CD320	7.91e-17	-0.79483	0.044	0.177	3.95e-13
PSMA5	8.48e-21	-0.79718	0.114	0.308	4.24e-17
NME1	8.76e-16	-0.80245	0.07	0.208	4.38e-12
EIF2AK2	3.19e-26	-0.80905	0.106	0.341	1.59e-22
GPAA1	1.16e-15	-0.80936	0.067	0.204	5.78e-12
DDOST	6.58e-24	-0.8109	0.202	0.434	3.29e-20
SPCS2	1.1e-29	-0.81256	0.22	0.502	5.49e-26
AC239799.2	9.18e-15	-0.81585	0.046	0.166	4.59e-11
TXN	1.17e-20	-0.81661	0.096	0.28	5.87e-17
TAP1	1.37e-26	-0.82042	0.143	0.385	6.84e-23
SLC35B1	9.42e-15	-0.82079	0.041	0.158	4.71e-11
LIME1	1.22e-22	-0.82682	0.118	0.314	6.09e-19
IFNAR2	2.51e-29	-0.83059	0.176	0.444	1.25e-25
PDIA6	4.36e-25	-0.85325	0.179	0.411	2.18e-21
COMMD3	3.69e-18	-0.85788	0.079	0.237	1.84e-14
RELB	7.8e-39	-0.86263	0.252	0.589	3.9e-35
TMEM258	3.52e-33	-0.86609	0.215	0.506	1.76e-29
TOP1	7.63e-23	-0.86798	0.147	0.355	3.81e-19
STT3A	7.6e-16	-0.8686	0.027	0.143	3.8e-12
DYNLL1	2.43e-26	-0.88286	0.159	0.388	1.21e-22
DCPS	1.14e-17	-0.88569	0.064	0.21	5.69e-14
NMI	5.98e-21	-0.89306	0.044	0.202	2.99e-17
SSR3	4.75e-24	-0.89436	0.155	0.375	2.37e-20
CD59	3.96e-16	-0.89692	0.044	0.17	1.98e-12
GMPPB	8.12e-18	-0.89739	0.053	0.197	4.06e-14
GLRX	4.77e-21	-0.90419	0.05	0.209	2.39e-17
DERL1	2.28e-20	-0.90592	0.114	0.295	1.14e-16
SEMA4A	8.54e-17	-0.90856	0.017	0.131	4.27e-13
TXNDC11	9.71e-18	-0.9086	0.086	0.241	4.85e-14
PREB	4.02e-17	-0.92082	0.046	0.179	2.01e-13
EPSTI1	3.48e-29	-0.92708	0.077	0.308	1.74e-25
FNDC3B	2.76e-15	-0.93318	0.021	0.128	1.38e-11
RPN2	1.06e-28	-0.95308	0.158	0.402	5.29e-25
SLAMF7	1.66e-18	-0.95594	0.011	0.129	8.32e-15
CD27	1.31e-22	-0.95733	0.141	0.33	6.57e-19
IDH2	3.34e-26	-0.96215	0.129	0.35	1.67e-22
S100A9	2.64e-48	-0.96272	0.047	0.367	1.32e-44
OSTC	3.32e-26	-0.96376	0.129	0.35	1.66e-22
TMED9	9.87e-33	-0.96417	0.167	0.442	4.94e-29
TMEM208	2.07e-20	-0.96563	0.085	0.253	1.03e-16
SPCS3	1.77e-24	-0.96599	0.129	0.339	8.84e-21
SAMD9L	5.4e-27	-0.96609	0.058	0.262	2.7e-23
SAR1B	9.23e-18	-0.97832	0.046	0.182	4.61e-14
IFITM3	1.39e-30	-0.98049	0.009	0.195	6.95e-27
LAP3	7.02e-26	-0.99365	0.041	0.224	3.51e-22
TXNDC15	1.27e-18	-1.00151	0.049	0.191	6.36e-15
IFITM1	3.43e-65	-1.00203	0.273	0.723	1.71e-61
IRF7	6.86e-44	-1.00405	0.127	0.467	3.43e-40
FKBP2	2.68e-24	-1.01151	0.093	0.291	1.34e-20
CYTOR	1.74e-18	-1.02068	0.017	0.139	8.7e-15
DNAJB11	9.25e-22	-1.0296	0.074	0.246	4.62e-18
TIMM8B	3.85e-22	-1.03184	0.033	0.189	1.93e-18
PLSCR1	1.47e-30	-1.03325	0.049	0.264	7.33e-27
KDELR2	4.71e-30	-1.04992	0.118	0.36	2.35e-26
SEC61A1	1.23e-21	-1.05456	0.064	0.231	6.14e-18
XAF1	4.67e-49	-1.07147	0.115	0.481	2.33e-45
SELENOS	2.13e-24	-1.07435	0.07	0.258	1.07e-20
LMAN1	9.96e-30	-1.0774	0.106	0.341	4.98e-26
SEC61G	3.4e-39	-1.08142	0.147	0.441	1.7e-35
SRPRB	9.14e-24	-1.08451	0.042	0.213	4.57e-20
MYDGF	3.35e-32	-1.08743	0.135	0.388	1.67e-28
ERLEC1	1.98e-24	-1.08839	0.08	0.271	9.9e-21
MLEC	3.63e-22	-1.08861	0.039	0.198	1.81e-18
CRELD2	4.92e-25	-1.09526	0.056	0.242	2.46e-21
HDLBP	1.8e-22	-1.09651	0.053	0.22	9.02e-19
IKBKG	2.31e-33	-1.10688	0.144	0.405	1.15e-29
OAS1	2.31e-39	-1.1236	0.052	0.317	1.15e-35
IFI35	1.34e-35	-1.12818	0.056	0.302	6.67e-32
MX1	9.81e-50	-1.15693	0.099	0.447	4.91e-46
PDIA4	8.19e-30	-1.16267	0.076	0.297	4.09e-26
AQP3	3.48e-26	-1.17253	0.029	0.201	1.74e-22
ZBP1	1.3e-41	-1.17258	0.086	0.383	6.52e-38
SEC11C	3.23e-35	-1.17726	0.129	0.388	1.61e-31
HM13	2.13e-37	-1.18177	0.105	0.378	1.06e-33
S100A8	2e-49	-1.19649	0.014	0.3	1e-45
PRDX4	7.14e-30	-1.26021	0.055	0.263	3.57e-26
NUCB2	9.16e-28	-1.26092	0.033	0.218	4.58e-24
RRBP1	3.36e-29	-1.27473	0.038	0.236	1.68e-25
MANF	9.3e-34	-1.28666	0.05	0.277	4.65e-30
CASP3	1.55e-46	-1.30584	0.132	0.458	7.73e-43
IFIT3	3.91e-43	-1.3136	0.011	0.262	1.96e-39
SDF2L1	1.3e-39	-1.37036	0.055	0.315	6.48e-36
FKBP11	2.47e-38	-1.38589	0.058	0.309	1.24e-34
ISG15	1.06e-72	-1.39617	0.076	0.505	5.28e-69
CD38	1.16e-39	-1.40162	0.046	0.305	5.79e-36
IFI44L	3.09e-63	-1.48492	0.035	0.4	1.54e-59
MAP3K8	1.69e-46	-1.48584	0.068	0.363	8.46e-43
IFI6	2.94e-81	-1.59514	0.059	0.5	1.47e-77

## Sheet: Table S1F
gene	p_val	avg_log2FC	pct.1	pct.2	p_val_adj
CD83	5.15e-87	1.92827	0.616	0.146	2.58e-83
CSRNP1	2.3e-32	1.33576	0.34	0.095	1.15e-28
SNX9	1.51e-25	1.22506	0.273	0.068	7.53e-22
IFNAR1	7.52e-36	1.15407	0.476	0.207	3.76e-32
HLA-DRB5	5.48e-86	1.1366	0.777	0.442	2.74e-82
HLA-DRA	2.75e-166	1.06326	0.991	0.708	1.38e-162
ARL4A	1.07e-19	1.04819	0.29	0.112	5.36e-16
AFF3	6.18e-29	1.01445	0.48	0.251	3.09e-25
CDKN1A	1.13e-19	1.01346	0.32	0.143	5.66e-16
BACH2	1.65e-23	1.01118	0.376	0.156	8.25e-20
PDE4B	1.55e-25	1.00299	0.434	0.229	7.73e-22
HLA-DQB1	2.06e-93	0.997627	0.847	0.558	1.03e-89
NFKBIA	4.85e-79	0.989326	0.801	0.51	2.42e-75
NIBAN3	5.17e-42	0.980936	0.608	0.354	2.59e-38
REL	2.42e-39	0.979905	0.583	0.348	1.21e-35
BCL2A1	7.78e-16	0.958502	0.211	0.07	3.89e-12
HLA-DRB1	3.36e-152	0.955319	0.968	0.743	1.68e-148
CXCR4	4.03e-49	0.946799	0.71	0.382	2.02e-45
HLA-DPB1	4.06e-133	0.936103	0.958	0.705	2.03e-129
HLA-DPA1	2.04e-140	0.927863	0.954	0.75	1.02e-136
DUSP1	5.66e-80	0.924391	0.832	0.54	2.83e-76
RGS2	4.51e-14	0.924035	0.25	0.113	2.25e-10
CD37	1.31e-125	0.91174	0.988	0.74	6.57e-122
ZFP36L2	1.78e-67	0.901813	0.765	0.5	8.9e-64
CD69	4.58e-32	0.899963	0.59	0.376	2.29e-28
ZFP36	2.08e-64	0.895957	0.765	0.512	1.04e-60
ARHGAP24	1.05e-12	0.892563	0.235	0.107	5.25e-09
CHMP1B	1.04e-11	0.888021	0.223	0.103	5.19e-08
SKIL	7.03e-14	0.886939	0.27	0.131	3.51e-10
JUNB	2.28e-100	0.877743	0.903	0.637	1.14e-96
ZFP36L1	3.89e-37	0.875668	0.59	0.417	1.94e-33
CALHM6	3.06e-14	0.866159	0.355	0.234	1.53e-10
LAPTM5	2.76e-109	0.853717	0.927	0.699	1.38e-105
HLA-DQA1	6.16e-97	0.85209	0.877	0.67	3.08e-93
KDM6B	2.81e-12	0.847738	0.185	0.067	1.41e-08
BACH1	4.62e-11	0.841701	0.197	0.085	2.31e-07
PIM3	4.2e-11	0.831746	0.191	0.079	2.1e-07
TCL1A	1.31e-12	0.82981	0.361	0.249	6.56e-09
PPP1R15A	9.37e-41	0.822799	0.645	0.504	4.69e-37
CD55	5.61e-20	0.820252	0.463	0.321	2.8e-16
BTG1	2.13e-104	0.815796	0.959	0.69	1.06e-100
HIF1A	1.64e-11	0.806619	0.276	0.153	8.21e-08
TSC22D3	1.51e-76	0.805044	0.857	0.61	7.54e-73
IRF2BP2	4.87e-10	0.800137	0.226	0.116	2.43e-06
IRF8	1.48e-14	0.796104	0.361	0.229	7.39e-11
MS4A1	1.17e-69	0.786203	0.842	0.594	5.85e-66
YPEL5	9.01e-18	0.786144	0.434	0.278	4.5e-14
TAGAP	8.36e-23	0.766296	0.511	0.356	4.18e-19
HLA-DMB	3.52e-21	0.753504	0.508	0.379	1.76e-17
LTB	6.44e-67	0.752874	0.933	0.607	3.22e-63
SLC2A3	1.23e-17	0.751617	0.437	0.275	6.14e-14
SF1	1.71e-45	0.748613	0.733	0.506	8.53e-42
RPS10	2.28e-09	0.747808	0.175	0.074	1.14e-05
KLF6	5.29e-44	0.738429	0.692	0.549	2.65e-40
BANK1	6.18e-39	0.737421	0.683	0.493	3.09e-35
HLA-DMA	5.82e-37	0.736208	0.639	0.534	2.91e-33
RELB	2.57e-10	0.733116	0.334	0.234	1.29e-06
MAP3K8	3.67e-13	0.723202	0.361	0.229	1.83e-09
SWAP70	2.6e-18	0.718406	0.483	0.348	1.3e-14
44256	9.83e-10	0.716483	0.328	0.235	4.91e-06
CD74	2.54e-158	0.713243	1	0.979	1.27e-154
FOSB	8.71e-10	0.701045	0.331	0.244	4.36e-06
HVCN1	3.85e-13	0.692684	0.431	0.338	1.92e-09
IL4R	2.71e-07	0.691018	0.24	0.15	0.001357
PNRC1	2.06e-41	0.689616	0.687	0.56	1.03e-37
ZBTB1	7.59e-08	0.670804	0.212	0.118	0.000379
DUSP2	4.37e-09	0.667202	0.259	0.149	2.18e-05
RNASET2	7.5e-22	0.654008	0.552	0.497	3.75e-18
CCR7	5.79e-11	0.653945	0.267	0.131	2.89e-07
AL135905.2	1.94e-06	0.652284	0.202	0.122	0.009689
DENND4A	5.48e-06	0.645307	0.181	0.107	0.027374
JUND	2.37e-06	0.642679	0.228	0.152	0.011868
PMAIP1	1.79e-06	0.636595	0.24	0.162	0.008961
MANBA	1.16e-06	0.633554	0.244	0.165	0.005816
BTG2	6.12e-16	0.629789	0.489	0.4	3.06e-12
JMJD1C	7.81e-08	0.628774	0.32	0.244	0.000391
FOXP1	3.25e-19	0.623088	0.558	0.381	1.62e-15
PTPRC	2.64e-33	0.620455	0.662	0.57	1.32e-29
IGHM	8.2e-23	0.611956	0.586	0.525	4.1e-19
NR3C1	3.84e-07	0.607105	0.294	0.211	0.001921
TUBA1A	2.18e-10	0.60307	0.402	0.333	1.09e-06
TMEM123	1.02e-08	0.602873	0.357	0.274	5.08e-05
TNRC6B	5.92e-08	0.598294	0.325	0.237	0.000296
CYB561A3	7.41e-09	0.590812	0.385	0.312	3.71e-05
SYNGR2	4.6e-32	0.589211	0.665	0.638	2.3e-28
NOP53	4.32e-50	0.589169	0.835	0.671	2.16e-46
UVRAG	2.49e-08	0.587003	0.367	0.296	0.000124
RNF138	4.77e-06	0.579057	0.217	0.138	0.023825
IDS	3.42e-09	0.577953	0.388	0.307	1.71e-05
RCSD1	8.59e-20	0.575263	0.571	0.512	4.29e-16
CD52	1.61e-91	0.574194	0.974	0.872	8.05e-88
PABPC1	2.98e-99	0.573411	0.936	0.874	1.49e-95
GPR183	3.59e-07	0.571629	0.266	0.167	0.001796
CD79A	2.7e-110	0.570037	0.951	0.939	1.35e-106
SRSF5	5.14e-32	0.568669	0.669	0.585	2.57e-28
PPDPF	1.22e-28	0.562105	0.672	0.56	6.11e-25
ACAP2	1.16e-06	0.557656	0.341	0.292	0.005824
MBNL1	3.44e-16	0.550834	0.537	0.452	1.72e-12
BIRC3	1.89e-06	0.54678	0.317	0.244	0.009448
EVI2B	1.94e-10	0.546414	0.455	0.44	9.71e-07
YWHAZ	2.86e-52	0.541664	0.798	0.75	1.43e-48
ZFAS1	2.19e-22	0.530086	0.615	0.562	1.1e-18
TSPAN3	5.48e-07	0.529812	0.36	0.298	0.002739
ITSN2	4.55e-07	0.527307	0.37	0.321	0.002272
TXNIP	3.44e-30	0.514397	0.684	0.652	1.72e-26
PTMA	2.48e-111	0.514215	1	0.973	1.24e-107
LRRFIP1	1.08e-09	0.512329	0.452	0.427	5.42e-06
SNX2	2.53e-10	0.505312	0.475	0.458	1.26e-06
MALAT1	7.44e-126	0.501628	1	0.999	3.72e-122
EZR	1.27e-28	0.500301	0.698	0.629	6.37e-25
TPT1	5.87e-125	0.49701	1	1	2.93e-121
STK17B	5.35e-12	0.496435	0.502	0.455	2.67e-08
SARAF	8.39e-59	0.494303	0.844	0.798	4.2e-55
FOS	5.3e-23	0.487613	0.671	0.61	2.65e-19
HSP90AB1	1.07e-42	0.485395	0.783	0.753	5.36e-39
LCP1	4.52e-08	0.48415	0.437	0.44	0.000226
FCMR	1.87e-16	0.477	0.616	0.537	9.35e-13
RHOH	1.46e-09	0.476464	0.475	0.403	7.29e-06
MT-ATP6	5.22e-104	0.473318	0.994	0.988	2.61e-100
HNRNPA0	3.45e-12	0.471679	0.533	0.451	1.73e-08
IER2	3.29e-14	0.470385	0.551	0.557	1.64e-10
CCNL1	8.19e-09	0.464964	0.464	0.467	4.09e-05
RPS13	1.31e-112	0.46442	1	1	6.54e-109
HERPUD1	2.8e-12	0.463954	0.543	0.555	1.4e-08
CD79B	1.06e-28	0.463489	0.701	0.717	5.3e-25
DDX5	5.71e-55	0.46165	0.833	0.833	2.86e-51
FTH1	2.13e-82	0.458683	0.998	0.969	1.06e-78
HNRNPA1	6.44e-65	0.457691	0.874	0.872	3.22e-61
KMT2E	2.48e-12	0.457169	0.522	0.464	1.24e-08
HLA-E	4.92e-80	0.451219	0.941	0.93	2.46e-76
RPL18A	3.01e-86	0.448748	1	1	1.5e-82
RPL6	5.18e-107	0.448209	1	0.999	2.59e-103
HNRNPA2B1	1.19e-47	0.447083	0.788	0.835	5.97e-44
VAMP2	5.36e-12	0.446165	0.542	0.469	2.68e-08
EEF1A1	1.24e-101	0.444941	1	1	6.19e-98
HNRNPDL	1.34e-24	0.444556	0.677	0.649	6.7e-21
H3F3B	5.86e-81	0.443899	0.93	0.943	2.93e-77
RPLP1	1.86e-106	0.442609	1	1	9.32e-103
RPL8	6.09e-86	0.44205	1	1	3.04e-82
YBX1	5.29e-36	0.439083	0.739	0.787	2.65e-32
TAGLN2	4.06e-52	0.438431	0.835	0.848	2.03e-48
RPS14	4.19e-100	0.437892	1	0.999	2.1e-96
SEPTIN9	6.22e-06	0.437648	0.39	0.356	0.031101
HLA-A	4.25e-96	0.437589	0.994	0.966	2.13e-92
ARHGDIB	3.4e-65	0.436451	0.877	0.912	1.7e-61
RPS12	6.25e-99	0.436076	1	1	3.12e-95
B2M	3.66e-97	0.436047	0.998	1	1.83e-93
SQSTM1	3.77e-06	0.433071	0.417	0.426	0.018823
RPL22	5.49e-88	0.431171	0.983	0.975	2.75e-84
CD82	4.25e-06	0.430586	0.405	0.365	0.021229
MYH9	1.62e-08	0.430377	0.475	0.475	8.08e-05
EML4	3.93e-06	0.428844	0.376	0.31	0.019664
RPL15	5.98e-93	0.426965	1	1	2.99e-89
CCNI	7.27e-53	0.426336	0.821	0.85	3.63e-49
RPL9	4.89e-89	0.425016	0.989	0.982	2.45e-85
JUN	1.55e-38	0.424886	0.778	0.792	7.76e-35
RPL28	7.24e-100	0.424092	1	1	3.62e-96
RIPOR2	5.41e-13	0.421789	0.549	0.516	2.7e-09
RPL34	1.56e-94	0.418264	1	1	7.81e-91
EIF2S3	3.63e-06	0.416119	0.422	0.409	0.018136
RPL32	1.25e-92	0.414707	1	1	6.26e-89
RPS3A	1.48e-90	0.41315	1	1	7.4e-87
RPL14	6.35e-90	0.412011	0.998	0.994	3.18e-86
RPL39	1.2e-85	0.41191	1	0.993	5.98e-82
RPL30	1.21e-90	0.411862	1	0.996	6.04e-87
RPS3	7.1e-93	0.411534	1	1	3.55e-89
RPL10	2.46e-91	0.410083	1	1	1.23e-87
MT-ND3	6.67e-76	0.409033	0.932	0.969	3.33e-72
RPL17	4.63e-89	0.407885	0.997	0.996	2.31e-85
POLD4	3.27e-10	0.406757	0.52	0.551	1.64e-06
MT-ND4	1.74e-64	0.406023	0.894	0.912	8.71e-61
ARGLU1	5.43e-09	0.405975	0.507	0.482	2.71e-05
RPL36A	1.61e-75	0.405728	0.929	0.951	8.06e-72
RPS23	1.2e-80	0.405653	1	0.997	6.01e-77
MT-CO3	3.38e-91	0.405096	1	1	1.69e-87
TMSB10	6.69e-80	0.404764	0.995	0.988	3.34e-76
EEF2	5.66e-78	0.404618	0.977	0.976	2.83e-74
RPL11	1.25e-87	0.404028	1	0.999	6.26e-84
RPL5	4.65e-88	0.403203	0.997	0.996	2.33e-84
RPS27A	9.46e-92	0.402797	1	1	4.73e-88
RPL19	1.71e-86	0.40077	1	1	8.56e-83
MT-CO1	8.7e-91	0.399781	1	1	4.35e-87
RPS28	3.84e-85	0.399495	0.998	0.999	1.92e-81
MT-ND2	3.82e-61	0.399304	0.892	0.9	1.91e-57
RPL12	1.67e-81	0.396929	1	0.996	8.33e-78
RPL21	1.02e-80	0.394606	0.994	0.993	5.12e-77
NCF1	4.4e-12	0.393983	0.546	0.635	2.2e-08
MT-CO2	2.97e-86	0.393307	1	1	1.48e-82
RPS15A	2.06e-87	0.393127	1	0.999	1.03e-83
RPS19	4.47e-83	0.392934	0.998	1	2.23e-79
NAP1L1	2.01e-06	0.391464	0.454	0.467	0.010056
RPL4	1.31e-78	0.391356	0.968	0.982	6.57e-75
RPL13	2.98e-84	0.390795	1	1	1.49e-80
MT-CYB	1.71e-88	0.390743	0.995	1	8.54e-85
HLA-B	7.35e-89	0.38651	0.995	0.997	3.67e-85
IFITM2	2.69e-10	0.386317	0.514	0.513	1.35e-06
RPS25	3.88e-83	0.385314	1	1	1.94e-79
HLA-C	1.24e-79	0.385178	0.958	0.993	6.18e-76
RPS2	1.36e-83	0.384649	0.995	0.999	6.78e-80
PPIA	1.71e-75	0.384581	0.948	0.984	8.53e-72
RPS6	3.75e-81	0.383595	1	1	1.88e-77
RPS16	4.28e-80	0.38325	0.998	1	2.14e-76
RPL7	5.45e-70	0.38291	0.935	0.967	2.72e-66
RPL35	2.65e-76	0.381782	0.986	0.999	1.32e-72
RPS8	1.7e-78	0.381608	1	1	8.5e-75
RPL10A	8.21e-79	0.381068	0.989	0.996	4.1e-75
RPS7	2.01e-82	0.380827	0.998	1	1e-78
RPL7A	1.1e-78	0.380713	1	1	5.51e-75
RPL23A	1.18e-77	0.380589	0.998	0.994	5.89e-74
PFN1	3.21e-60	0.380389	0.945	0.94	1.6e-56
RPL13A	9.21e-76	0.379372	0.998	0.997	4.6e-72
TMSB4X	5.27e-61	0.377827	1	0.958	2.63e-57
RPS18	6.54e-84	0.376998	1	1	3.27e-80
RPL18	6.57e-79	0.376431	1	1	3.29e-75
JAK1	8.94e-08	0.374731	0.486	0.451	0.000447
RPLP2	7.65e-77	0.373903	1	1	3.82e-73
RPSA	4.76e-72	0.372533	0.997	0.99	2.38e-68
RPS27	2.3e-72	0.371288	1	0.996	1.15e-68
ITM2B	7.67e-13	0.370088	0.572	0.576	3.83e-09
HNRNPU	3.87e-07	0.368571	0.473	0.519	0.001935
MT-ND5	5.39e-63	0.367739	0.914	0.958	2.69e-59
RPLP0	6.1e-78	0.367365	0.998	1	3.05e-74
RPL3	2.07e-74	0.367148	1	0.997	1.04e-70
RPL36	5.19e-72	0.365054	0.989	0.984	2.6e-68
SELL	8.07e-08	0.364571	0.493	0.503	0.000404
RPS21	5.35e-69	0.364462	0.991	0.988	2.68e-65
UBC	1.26e-49	0.363505	0.821	0.899	6.29e-46
CFL1	1.16e-48	0.362551	0.866	0.909	5.82e-45
LIMD2	1.04e-30	0.359195	0.75	0.832	5.21e-27
SAT1	4.48e-08	0.355483	0.498	0.519	0.000224
EEF1G	4.05e-61	0.349573	0.971	0.976	2.02e-57
RPS5	2.18e-68	0.347716	1	1	1.09e-64
RPS4X	5.29e-70	0.343799	1	1	2.64e-66
H3F3A	1.03e-57	0.34244	0.936	0.97	5.13e-54
RPL31	8.67e-47	0.335653	0.857	0.914	4.33e-43
FUS	6.57e-08	0.333475	0.524	0.497	0.000328
EEF1B2	3.06e-58	0.33302	0.982	0.991	1.53e-54
PNISR	1.71e-10	0.332867	0.578	0.585	8.54e-07
MT-ND4L	4.32e-64	0.330733	0.995	1	2.16e-60
FTL	9.54e-52	0.32737	0.991	0.985	4.77e-48
NPM1	8.74e-40	0.324251	0.839	0.89	4.37e-36
SH3BGRL3	1.62e-32	0.321917	0.854	0.854	8.09e-29
CIRBP	5.6e-19	0.320264	0.695	0.722	2.8e-15
RPL38	1.49e-32	0.320094	0.785	0.832	7.43e-29
ACTB	6.72e-49	0.318574	0.992	0.967	3.36e-45
PRRC2C	5.2e-06	0.317808	0.483	0.485	0.025994
RBM39	1.02e-12	0.316705	0.602	0.649	5.12e-09
RPL27A	5.53e-57	0.312644	0.939	0.993	2.76e-53
CORO1A	3.47e-23	0.301929	0.707	0.827	1.74e-19
RPS29	8.75e-35	0.282439	0.854	0.902	4.37e-31
ARPC3	7.03e-34	0.280453	0.778	0.902	3.52e-30
NCL	6.86e-09	0.279297	0.564	0.637	3.43e-05
HMGN2	1.31e-06	0.266036	0.52	0.632	0.00653
HMGB1	1.48e-20	0.265588	0.692	0.853	7.39e-17
RBM3	2.28e-11	0.261054	0.605	0.717	1.14e-07
EIF3E	5.79e-10	0.258526	0.59	0.688	2.9e-06
CALM1	1.45e-23	0.257067	0.731	0.866	7.25e-20
HSP90AA1	1.64e-12	0.250327	0.622	0.763	8.17e-09
DGLUCY	6.37e-06	-0.25013	0.064	0.147	0.031854
ELOA	8.25e-06	-0.25055	0.064	0.144	0.041259
C5orf56	7.57e-06	-0.25255	0.099	0.199	0.037848
CHTOP	8.65e-06	-0.25273	0.073	0.161	0.043262
CALCOCO1	9.07e-06	-0.25274	0.047	0.118	0.045339
PCBP1	6.53e-07	-0.25428	0.106	0.225	0.003265
JAGN1	4.13e-06	-0.2582	0.083	0.18	0.020643
PLAA	6.88e-06	-0.25862	0.071	0.156	0.034369
KHDRBS1	1.78e-06	-0.25941	0.202	0.372	0.008912
CCT5	2.48e-06	-0.2602	0.131	0.257	0.012396
PRMT1	2.66e-06	-0.261	0.222	0.403	0.013282
CTSD	6.94e-08	-0.26111	0.112	0.25	0.000347
SRI	3.69e-07	-0.26131	0.135	0.28	0.001844
PIGBOS1	7.95e-06	-0.26177	0.039	0.106	0.039762
IFI44L	2.09e-07	-0.26196	0.035	0.113	0.001044
ORMDL1	1.13e-06	-0.26292	0.112	0.234	0.005661
THEMIS2	3.98e-06	-0.26306	0.05	0.126	0.019908
MTIF3	1.93e-06	-0.2636	0.091	0.193	0.009636
TEX264	6.92e-06	-0.26376	0.102	0.202	0.034603
DNASE2	8.98e-06	-0.26444	0.067	0.15	0.044868
ATP1B3	1.21e-06	-0.26467	0.093	0.199	0.006066
KIAA0040	3.28e-07	-0.26647	0.206	0.393	0.001641
MAN1A2	6.97e-07	-0.26676	0.109	0.231	0.003484
CD164	2.39e-07	-0.26681	0.215	0.415	0.001195
TOMM40	7.53e-06	-0.26725	0.071	0.158	0.037647
FGR	4.16e-07	-0.2674	0.079	0.185	0.002081
PANK2	6.07e-06	-0.26743	0.041	0.11	0.030323
PDAP1	4.36e-07	-0.26749	0.15	0.299	0.002177
S100A4	1.96e-07	-0.26805	0.337	0.579	0.000979
DEF8	8.15e-07	-0.26811	0.103	0.22	0.004073
ANP32E	1.95e-06	-0.26829	0.143	0.277	0.009751
ERAP1	6.54e-06	-0.26832	0.044	0.115	0.03269
TMED4	1.66e-06	-0.26848	0.164	0.31	0.008286
PES1	1.91e-06	-0.26851	0.052	0.132	0.00955
CCNDBP1	1.92e-06	-0.26887	0.162	0.31	0.009593
UTP18	4.84e-06	-0.26962	0.071	0.161	0.024218
SNAP29	5.37e-06	-0.26981	0.055	0.132	0.026823
ANAPC15	2.84e-06	-0.26982	0.059	0.143	0.014218
IL10RB	1.07e-06	-0.26987	0.068	0.162	0.005345
NUP50	3.01e-06	-0.27044	0.049	0.125	0.015067
MICU2	6.18e-06	-0.27076	0.114	0.223	0.030903
CIAO1	2.18e-06	-0.2711	0.118	0.235	0.010882
STMN1	2.57e-06	-0.27228	0.086	0.185	0.012871
TMX2	1.33e-06	-0.27237	0.071	0.165	0.006672
PRPF38A	5.71e-06	-0.27248	0.079	0.17	0.028522
HIGD1A	2.62e-06	-0.27336	0.099	0.205	0.013113
POLR2D	1.23e-06	-0.27384	0.052	0.134	0.006135
COX17	2.47e-07	-0.27397	0.114	0.244	0.001235
TUBB4B	1.37e-06	-0.27419	0.167	0.315	0.006842
UFM1	1.9e-07	-0.27535	0.167	0.332	0.00095
BST2	1.03e-09	-0.27563	0.2	0.436	5.14e-06
DAP	1.29e-06	-0.27604	0.088	0.192	0.006425
FBXW5	1.13e-06	-0.27609	0.086	0.19	0.00565
MVP	9.7e-07	-0.2761	0.077	0.177	0.004849
AC243960.1	1.36e-06	-0.27671	0.129	0.254	0.006807
PPIL3	7.77e-06	-0.27751	0.044	0.113	0.038851
GID8	5.13e-06	-0.27979	0.071	0.158	0.025666
TCHP	2.91e-06	-0.27985	0.035	0.103	0.014567
CASP8	7.58e-06	-0.28079	0.094	0.189	0.037903
PBDC1	6.21e-06	-0.28129	0.067	0.15	0.031068
RBBP4	8.93e-08	-0.28289	0.215	0.42	0.000447
OS9	4.96e-08	-0.28302	0.161	0.333	0.000248
CTR9	4.54e-06	-0.28305	0.103	0.207	0.022711
SERINC3	1.84e-06	-0.28338	0.099	0.205	0.009203
SEC63	8.14e-09	-0.2843	0.123	0.277	4.07e-05
PYCR2	9.94e-06	-0.28459	0.103	0.201	0.049673
MFSD1	9.93e-07	-0.2846	0.07	0.165	0.004963
RANGRF	5.99e-06	-0.28477	0.09	0.185	0.029966
EBPL	2.12e-06	-0.28493	0.059	0.144	0.01062
CERS2	3.57e-06	-0.28501	0.042	0.115	0.017849
MRPL9	1.68e-06	-0.28575	0.083	0.183	0.008387
ITFG1	3.45e-06	-0.2858	0.086	0.185	0.017227
BORCS6	2.06e-06	-0.28593	0.039	0.112	0.010322
ACADM	1.73e-06	-0.28595	0.099	0.21	0.008666
ARPC5	9.98e-09	-0.28617	0.237	0.481	4.99e-05
CARHSP1	2.06e-06	-0.28684	0.076	0.171	0.010299
PRKAG1	4.75e-06	-0.28706	0.061	0.141	0.023756
MRPL3	1.4e-06	-0.28711	0.103	0.216	0.006984
ZCRB1	4.68e-07	-0.28725	0.115	0.244	0.002341
RAB1A	1.64e-06	-0.28778	0.093	0.198	0.008181
SDAD1	5.68e-06	-0.28848	0.105	0.207	0.028398
DENND2D	5.29e-06	-0.28857	0.052	0.126	0.026454
CFDP1	8.99e-06	-0.28912	0.064	0.144	0.044951
NARS	9.97e-07	-0.28922	0.049	0.129	0.004985
SMIM20	5.11e-07	-0.28952	0.082	0.188	0.002555
DNPH1	5.29e-07	-0.28967	0.143	0.283	0.002644
SCOC	2.3e-06	-0.29012	0.05	0.129	0.011474
DPH1	2.85e-06	-0.29168	0.065	0.152	0.014225
INO80C	6.37e-07	-0.2917	0.035	0.109	0.003183
HCP5	6.58e-06	-0.29192	0.065	0.147	0.032899
C5orf15	1.87e-06	-0.29212	0.046	0.122	0.009329
DPF2	2.23e-06	-0.29215	0.062	0.149	0.011146
UTP23	4.87e-06	-0.29236	0.064	0.146	0.024361
C6orf89	5.14e-07	-0.29273	0.064	0.156	0.00257
TPP2	8.23e-06	-0.29372	0.071	0.155	0.041123
DKC1	2.66e-06	-0.29441	0.055	0.135	0.013289
SMARCA4	9.29e-07	-0.29452	0.07	0.165	0.004643
RAB27A	3.17e-07	-0.29453	0.03	0.103	0.001583
CTCF	7.3e-06	-0.29459	0.053	0.128	0.036479
HSPD1	9.62e-08	-0.29483	0.208	0.408	0.000481
RPS19BP1	8.08e-09	-0.29504	0.188	0.385	4.04e-05
VPS26B	9.88e-07	-0.29536	0.032	0.101	0.004937
CCM2	5.42e-07	-0.29582	0.097	0.21	0.00271
LRRC47	2.13e-06	-0.29623	0.049	0.126	0.010663
SYNE2	2.84e-06	-0.29648	0.103	0.207	0.01421
TCTA	5.25e-06	-0.29671	0.053	0.129	0.026252
PIH1D1	1.08e-06	-0.29677	0.12	0.241	0.005422
C2orf68	6.27e-07	-0.29724	0.035	0.109	0.003137
TBCC	8.69e-06	-0.29748	0.062	0.14	0.043459
MMP24OS	1.06e-06	-0.29758	0.068	0.162	0.00531
CYB5B	1.94e-06	-0.2983	0.059	0.144	0.009693
ENTPD4	3.3e-06	-0.29957	0.062	0.146	0.016521
RPL7L1	2.11e-07	-0.3005	0.118	0.25	0.001057
NEAT1	8.14e-08	-0.30057	0.188	0.363	0.000407
MTLN	1.3e-06	-0.30057	0.046	0.124	0.006481
H2AFX	2.58e-06	-0.3007	0.083	0.18	0.012884
KIF13B	4.44e-07	-0.3009	0.036	0.112	0.00222
IKBKE	7.99e-07	-0.30103	0.036	0.11	0.003995
LSM8	2.89e-08	-0.30146	0.153	0.32	0.000144
FAM3C	3.62e-08	-0.30214	0.1	0.231	0.000181
GYPC	1.38e-06	-0.30257	0.32	0.516	0.006886
IQCB1	4.46e-07	-0.30294	0.077	0.18	0.002229
TIMM22	7.08e-07	-0.3032	0.044	0.124	0.003541
ADPRHL2	1.88e-06	-0.30326	0.035	0.104	0.009409
FLAD1	8.45e-07	-0.3042	0.035	0.107	0.004224
VAMP5	5.64e-09	-0.30431	0.083	0.211	2.82e-05
SLC50A1	2.93e-07	-0.30572	0.115	0.243	0.001463
IRF7	4.18e-09	-0.30602	0.127	0.287	2.09e-05
ACTR10	4.41e-06	-0.30774	0.058	0.137	0.022039
CCDC130	5.19e-06	-0.30823	0.05	0.125	0.025958
CTSZ	2e-08	-0.30913	0.123	0.274	0.0001
PAFAH1B3	1.28e-06	-0.30924	0.07	0.162	0.006386
PHYKPL	1.51e-07	-0.30933	0.106	0.232	0.000754
POLE3	1.91e-07	-0.30941	0.083	0.196	0.000953
TFG	2.29e-07	-0.30947	0.07	0.171	0.001145
DUS2	7.05e-06	-0.30949	0.062	0.141	0.035252
CD151	5.49e-07	-0.30976	0.033	0.106	0.002744
ZRANB2	3.41e-07	-0.31	0.155	0.301	0.001704
PSMD1	2.26e-07	-0.31052	0.055	0.147	0.00113
PIGH	3.12e-07	-0.31149	0.067	0.165	0.001561
CDC16	1.13e-06	-0.31234	0.058	0.144	0.005632
SAE1	7.57e-06	-0.31319	0.061	0.138	0.037833
PA2G4	7.73e-08	-0.31328	0.182	0.357	0.000386
TOMM5	3.08e-08	-0.31343	0.144	0.299	0.000154
ISG20L2	2.45e-06	-0.31376	0.062	0.147	0.012254
HIST1H2BK	5.26e-07	-0.31411	0.059	0.15	0.00263
NUDT1	4.7e-06	-0.31427	0.068	0.155	0.023492
MRPS22	9.34e-07	-0.3147	0.05	0.132	0.004671
BET1L	1.3e-06	-0.31535	0.085	0.186	0.006483
RABAC1	2.6e-08	-0.31555	0.319	0.603	0.00013
IRF3	3.81e-07	-0.31601	0.082	0.188	0.001903
MT2A	4.65e-07	-0.31625	0.038	0.115	0.002326
PDCD10	1.47e-07	-0.31628	0.112	0.241	0.000734
ACTL6A	2.76e-07	-0.31636	0.029	0.101	0.001378
PGM1	7.07e-06	-0.31636	0.042	0.11	0.03535
MAGED2	3.27e-06	-0.31665	0.061	0.144	0.016335
PRRC1	9.8e-07	-0.31713	0.044	0.122	0.0049
MTO1	2.84e-07	-0.31755	0.036	0.115	0.00142
HACD3	1.12e-06	-0.3176	0.036	0.109	0.005616
CDC123	1.53e-07	-0.31791	0.103	0.225	0.000764
ARMCX6	5.96e-06	-0.31802	0.052	0.126	0.029775
GET4	6.15e-07	-0.31812	0.058	0.146	0.003073
CACYBP	2.34e-08	-0.31875	0.132	0.283	0.000117
DCTPP1	7.5e-07	-0.31885	0.073	0.17	0.00375
BIN2	1.66e-09	-0.31922	0.135	0.299	8.3e-06
BTN3A2	8.13e-07	-0.31995	0.173	0.312	0.004066
STIP1	2.33e-06	-0.32027	0.065	0.153	0.011623
TMEM205	2.71e-08	-0.32032	0.074	0.189	0.000136
EBAG9	2.69e-07	-0.32057	0.083	0.192	0.001346
C12orf65	2.69e-06	-0.32082	0.049	0.125	0.013427
STAT2	9.88e-09	-0.32149	0.255	0.51	4.94e-05
IFRD2	8.36e-07	-0.32184	0.046	0.125	0.004178
G3BP1	8.51e-08	-0.32199	0.14	0.289	0.000425
CDC26	8.11e-07	-0.32217	0.076	0.174	0.004055
SRPRA	1.47e-07	-0.32278	0.194	0.366	0.000735
GOPC	7.88e-07	-0.32294	0.088	0.193	0.003937
APOBEC3C	1.91e-08	-0.32448	0.132	0.289	9.53e-05
SNRPD1	9.4e-08	-0.32542	0.15	0.301	0.00047
ZBTB8OS	2.44e-08	-0.32604	0.088	0.211	0.000122
SF3A3	2.74e-07	-0.32614	0.083	0.192	0.00137
VPS35L	1.45e-06	-0.32639	0.033	0.103	0.007226
SEC24C	4.15e-07	-0.32669	0.038	0.115	0.002077
MFSD11	1.57e-07	-0.3267	0.05	0.14	0.000783
C1QBP	6.56e-08	-0.3271	0.269	0.501	0.000328
CD99	1.76e-08	-0.32718	0.346	0.677	8.77e-05
DESI2	1.08e-06	-0.32722	0.041	0.116	0.005379
MOCS2	9.23e-07	-0.32808	0.035	0.107	0.004613
STK38	5.52e-07	-0.32815	0.109	0.228	0.002757
RAD9A	1.9e-06	-0.32934	0.053	0.134	0.009474
UPF3A	1.59e-08	-0.32974	0.141	0.299	7.97e-05
PSMD12	3.49e-07	-0.32991	0.079	0.182	0.001744
FAM104A	1.9e-06	-0.33005	0.047	0.124	0.009514
RNASEH2C	9.65e-09	-0.33009	0.123	0.274	4.82e-05
TSG101	6.17e-07	-0.33035	0.064	0.156	0.003084
SEC22B	4.19e-08	-0.33055	0.067	0.174	0.00021
RMDN1	8.64e-08	-0.33091	0.044	0.132	0.000432
PRPSAP2	1.15e-06	-0.33109	0.077	0.173	0.005772
GSTK1	2.85e-09	-0.33124	0.249	0.504	1.43e-05
BNIP3	2.33e-06	-0.33134	0.036	0.104	0.011646
SUMF2	3.16e-07	-0.33158	0.114	0.237	0.001578
VPS72	6.67e-07	-0.332	0.042	0.121	0.003333
TM7SF3	1.22e-06	-0.33206	0.046	0.124	0.006107
SMIM15	2.08e-07	-0.3323	0.049	0.135	0.001042
IK	2.99e-07	-0.3327	0.162	0.312	0.001495
COPS8	2.09e-07	-0.33303	0.093	0.207	0.001043
ISG20	1.5e-06	-0.33316	0.448	0.754	0.007486
HNRNPUL2	8.51e-07	-0.33354	0.046	0.125	0.004254
MAGEF1	2.9e-06	-0.33376	0.053	0.131	0.014506
PPP2R5C	3.65e-07	-0.334	0.09	0.198	0.001823
CARD16	2.14e-08	-0.33445	0.096	0.226	0.000107
UGP2	5.19e-07	-0.33524	0.082	0.185	0.002592
G6PD	1.38e-07	-0.33553	0.059	0.155	0.00069
RARS	5.9e-07	-0.3358	0.046	0.126	0.002951
SKAP1	2.52e-07	-0.3368	0.079	0.183	0.001259
C21orf91	2.2e-07	-0.33712	0.036	0.115	0.001098
MAZ	1.34e-06	-0.33731	0.033	0.101	0.006674
MAPKAPK5-AS1	1.31e-06	-0.33781	0.055	0.137	0.006553
ZDHHC16	6.19e-08	-0.33782	0.027	0.103	0.00031
TM9SF2	3.58e-09	-0.33829	0.149	0.323	1.79e-05
RGS14	1.47e-06	-0.33863	0.071	0.162	0.007363
CEP63	5.21e-07	-0.33911	0.052	0.137	0.002604
AGK	2.23e-07	-0.33911	0.038	0.118	0.001114
TRPT1	3.82e-08	-0.33923	0.09	0.211	0.000191
DMAC1	3.19e-07	-0.33949	0.088	0.198	0.001596
CZIB	2.86e-07	-0.3395	0.05	0.137	0.001431
LCMT1	9.9e-07	-0.33957	0.05	0.131	0.004951
APTX	1.6e-07	-0.3398	0.027	0.1	0.0008
LSM5	2.55e-07	-0.34002	0.138	0.272	0.001272
TMED10	1.2e-09	-0.34045	0.243	0.493	6e-06
UQCRC2	7.75e-09	-0.34079	0.149	0.317	3.87e-05
PRORP	6.38e-07	-0.34124	0.056	0.141	0.003188
LDLRAP1	3.07e-06	-0.34125	0.05	0.124	0.015369
COX20	1.47e-07	-0.34221	0.055	0.147	0.000737
SLC7A6OS	7.18e-07	-0.34232	0.041	0.118	0.003589
FXN	6.07e-07	-0.34242	0.065	0.158	0.003035
NIT1	3.8e-07	-0.34255	0.033	0.107	0.0019
LMNB1	1.34e-06	-0.3429	0.035	0.104	0.006675
CLINT1	2.6e-08	-0.34296	0.152	0.311	0.00013
MTHFD1	7.51e-08	-0.34301	0.044	0.132	0.000375
DRG2	4.14e-07	-0.34344	0.056	0.144	0.002068
BBIP1	1.16e-07	-0.34354	0.033	0.112	0.000578
NUDT4	3.25e-07	-0.34384	0.071	0.17	0.001625
GPX7	2.64e-07	-0.34445	0.049	0.134	0.001319
TCEAL8	6.36e-08	-0.34601	0.038	0.122	0.000318
RPF1	1.74e-07	-0.34602	0.058	0.152	0.000868
NT5C3A	5.34e-09	-0.34628	0.147	0.315	2.67e-05
ISY1	2.61e-07	-0.3463	0.077	0.18	0.001303
C16orf87	1.4e-06	-0.34643	0.039	0.112	0.007023
VMA21	3.53e-08	-0.34674	0.07	0.179	0.000176
UBLCP1	5.28e-07	-0.3468	0.064	0.156	0.002638
IDH3A	1.54e-08	-0.34688	0.056	0.159	7.71e-05
SDHAF3	3.02e-08	-0.34702	0.07	0.18	0.000151
DCTD	5.01e-08	-0.34739	0.064	0.167	0.000251
HAT1	1.34e-07	-0.34801	0.064	0.164	0.000668
GOLPH3	2.82e-08	-0.34871	0.118	0.259	0.000141
WDR46	2.98e-07	-0.34897	0.038	0.116	0.001489
SIKE1	1.93e-07	-0.35049	0.044	0.128	0.000967
TARS	3.71e-07	-0.35134	0.044	0.125	0.001856
ACAA2	1.07e-07	-0.35167	0.052	0.143	0.000533
VPS39	1.68e-07	-0.35283	0.033	0.11	0.00084
CDK4	7.94e-08	-0.35349	0.073	0.18	0.000397
DNTTIP1	2.37e-08	-0.3536	0.032	0.115	0.000119
SCRN2	1.08e-07	-0.35503	0.052	0.143	0.000538
MTHFD2	1.81e-07	-0.35545	0.077	0.183	0.000903
AC239799.2	1.34e-07	-0.35546	0.046	0.132	0.000671
CRTC3	3.12e-08	-0.35563	0.073	0.183	0.000156
UCHL5	5.84e-08	-0.35653	0.074	0.183	0.000292
RABEPK	2.79e-07	-0.35665	0.029	0.1	0.001393
SIGMAR1	2.14e-06	-0.35674	0.038	0.107	0.010716
DTYMK	4.09e-08	-0.35697	0.046	0.137	0.000205
WBP1	3.84e-09	-0.35702	0.12	0.271	1.92e-05
RFC1	1.12e-07	-0.35725	0.09	0.204	0.000562
RAD50	4.53e-08	-0.35887	0.08	0.195	0.000227
CAMK2G	1.22e-06	-0.35923	0.035	0.104	0.006105
PCBD1	6.29e-08	-0.35953	0.026	0.1	0.000314
AAAS	7.08e-09	-0.3596	0.035	0.125	3.54e-05
CLK3	1.62e-06	-0.36023	0.049	0.125	0.008111
JOSD2	3e-08	-0.36063	0.035	0.119	0.00015
TPRKB	9.99e-09	-0.36066	0.067	0.18	5e-05
LITAF	3.8e-09	-0.3609	0.287	0.531	1.9e-05
C8orf76	3.14e-07	-0.3613	0.035	0.11	0.001568
EIF5B	1.1e-08	-0.363	0.115	0.259	5.52e-05
ADA2	4.48e-10	-0.36309	0.068	0.196	2.24e-06
PPIE	9.22e-09	-0.36316	0.064	0.174	4.61e-05
CLDND1	2.56e-08	-0.36395	0.088	0.208	0.000128
OPTN	1.35e-07	-0.36398	0.085	0.192	0.000675
PDIA3	1.84e-10	-0.36426	0.27	0.57	9.18e-07
DAXX	3.91e-09	-0.3643	0.12	0.272	1.95e-05
MRPS9	3.75e-07	-0.36449	0.032	0.104	0.001876
ZGPAT	3.15e-08	-0.36468	0.065	0.171	0.000157
GTF2F2	3.98e-07	-0.36493	0.062	0.156	0.001989
EML2	3.16e-08	-0.365	0.032	0.113	0.000158
ALKBH3	2.19e-08	-0.36545	0.032	0.115	0.00011
ACSL5	2.74e-07	-0.36555	0.03	0.103	0.001369
TRAPPC4	1.09e-07	-0.3661	0.046	0.132	0.000543
SNX20	9.01e-08	-0.36648	0.029	0.104	0.00045
ATG4B	3.71e-08	-0.36666	0.059	0.161	0.000185
NIFK	6.32e-08	-0.36677	0.082	0.195	0.000316
RDX	3.05e-08	-0.36762	0.036	0.122	0.000153
ANXA1	4.04e-09	-0.36767	0.039	0.134	2.02e-05
BID	4.19e-09	-0.36786	0.038	0.131	2.1e-05
AKR1B1	1.02e-08	-0.36805	0.117	0.262	5.12e-05
EXOSC8	6.47e-08	-0.36845	0.067	0.17	0.000323
VRK1	1.31e-08	-0.36847	0.041	0.132	6.55e-05
ZCCHC17	8.45e-08	-0.36851	0.05	0.141	0.000422
TRAPPC2	4.52e-08	-0.36904	0.026	0.101	0.000226
JKAMP	1.49e-07	-0.36917	0.044	0.128	0.000747
PEBP1	1e-08	-0.36924	0.387	0.655	5.01e-05
EMC8	1.78e-07	-0.3696	0.05	0.138	0.000891
PTGES2	1.13e-07	-0.36961	0.061	0.158	0.000564
SHARPIN	1.04e-08	-0.36971	0.059	0.165	5.21e-05
EDEM3	3.11e-09	-0.37015	0.065	0.182	1.56e-05
AC079781.5	2.35e-09	-0.37131	0.109	0.254	1.18e-05
CCT3	1.54e-09	-0.37131	0.193	0.39	7.69e-06
KPNA2	4.36e-07	-0.37134	0.053	0.138	0.002181
ASL	5.42e-08	-0.37167	0.038	0.122	0.000271
PRELID1	3.83e-12	-0.37271	0.241	0.542	1.91e-08
CCDC25	5.85e-08	-0.37296	0.074	0.182	0.000292
GBA	2.72e-08	-0.37401	0.027	0.106	0.000136
LETMD1	4.62e-07	-0.37431	0.071	0.168	0.002309
POP4	1.05e-08	-0.37536	0.064	0.173	5.23e-05
CD63	8.14e-11	-0.37636	0.091	0.244	4.07e-07
POLR3K	9.13e-09	-0.37675	0.047	0.146	4.57e-05
RTN3	3.72e-11	-0.37675	0.068	0.205	1.86e-07
ANXA5	8.14e-12	-0.37718	0.153	0.362	4.07e-08
GNL3	2.02e-09	-0.37761	0.096	0.232	1.01e-05
PEX11B	1.93e-07	-0.37793	0.041	0.122	0.000966
IBTK	1.46e-08	-0.37827	0.061	0.167	7.32e-05
CCDC66	4.29e-07	-0.37984	0.035	0.109	0.002147
YWHAG	7.35e-09	-0.38074	0.046	0.143	3.67e-05
SLC30A7	1e-08	-0.38083	0.042	0.137	5.02e-05
PFDN6	1.74e-08	-0.38114	0.082	0.199	8.67e-05
GOLGA7	5.25e-07	-0.38129	0.068	0.161	0.002622
NDUFS1	2.08e-07	-0.38147	0.033	0.109	0.001041
UBE2E1	3.9e-09	-0.38172	0.073	0.192	1.95e-05
GOLGA2	1.46e-08	-0.38232	0.039	0.129	7.29e-05
DDX1	7.65e-09	-0.38243	0.026	0.107	3.83e-05
CCDC88A	6.31e-09	-0.38342	0.032	0.119	3.15e-05
CXXC1	2.89e-08	-0.38359	0.079	0.192	0.000144
LIMS1	3.17e-08	-0.38364	0.059	0.161	0.000158
CSRP1	6e-08	-0.38383	0.046	0.134	0.0003
MRPL19	1.06e-08	-0.38477	0.036	0.125	5.31e-05
RGS10	1.08e-07	-0.38577	0.077	0.18	0.000538
SUB1	3.57e-08	-0.38624	0.422	0.792	0.000179
PHB	2.46e-09	-0.38656	0.121	0.274	1.23e-05
SDHAF1	2.01e-08	-0.38662	0.033	0.118	0.000101
ATF4	9.73e-10	-0.38696	0.147	0.321	4.87e-06
MAN2A1	6.97e-08	-0.38728	0.062	0.162	0.000349
CCDC90B	9.94e-10	-0.38756	0.065	0.186	4.97e-06
GUSB	5.55e-08	-0.38861	0.071	0.177	0.000277
S100PBP	5.47e-09	-0.38969	0.046	0.144	2.74e-05
PPA2	4.13e-09	-0.39013	0.064	0.177	2.06e-05
NRBP1	6.18e-09	-0.39131	0.1	0.235	3.09e-05
ERG28	7.21e-08	-0.39193	0.044	0.131	0.00036
NTMT1	5.03e-09	-0.39215	0.053	0.158	2.51e-05
TIMM17B	1.48e-10	-0.39215	0.114	0.277	7.39e-07
CUTA	8.17e-11	-0.39308	0.34	0.644	4.08e-07
SLC1A5	1.42e-08	-0.39386	0.03	0.113	7.07e-05
SNAPC3	7.54e-09	-0.39415	0.024	0.104	3.77e-05
METTL17	1.39e-08	-0.39421	0.067	0.177	6.97e-05
GFPT1	1.11e-08	-0.3944	0.046	0.141	5.57e-05
DRG1	7.73e-10	-0.39455	0.053	0.167	3.87e-06
DEF6	1.45e-09	-0.39629	0.137	0.298	7.23e-06
IMP4	1.41e-09	-0.39739	0.112	0.262	7.06e-06
ASB3	9.18e-08	-0.39856	0.039	0.122	0.000459
SLC25A39	1.1e-09	-0.39977	0.141	0.307	5.5e-06
CLEC2D	4.88e-10	-0.40033	0.182	0.376	2.44e-06
IFNAR2	6.78e-11	-0.40152	0.129	0.307	3.39e-07
AK3	3.48e-09	-0.40304	0.067	0.183	1.74e-05
HAX1	6.07e-10	-0.40333	0.185	0.379	3.04e-06
ALDH9A1	7.52e-08	-0.4036	0.056	0.15	0.000376
IFNAR2	3.18e-11	-0.40367	0.176	0.387	1.59e-07
PDCD2	2.75e-09	-0.40447	0.126	0.278	1.37e-05
DFFA	4.93e-09	-0.40463	0.038	0.131	2.46e-05
SLC38A2	2.98e-09	-0.40496	0.097	0.231	1.49e-05
ARFIP2	5.47e-09	-0.40504	0.033	0.122	2.73e-05
PGAM1	1.03e-14	-0.40516	0.196	0.476	5.15e-11
GTF2H5	7.31e-09	-0.40574	0.053	0.156	3.66e-05
ACTR1A	1.25e-09	-0.40581	0.071	0.193	6.23e-06
NUDT21	1.44e-10	-0.40594	0.097	0.249	7.22e-07
MRPL42	2.04e-08	-0.40674	0.074	0.188	0.000102
PSMD14	3.71e-10	-0.40707	0.064	0.186	1.86e-06
ME2	7.4e-10	-0.40753	0.047	0.155	3.7e-06
LCK	3.29e-08	-0.40771	0.056	0.15	0.000164
MRPL17	2.86e-08	-0.40984	0.042	0.131	0.000143
NDUFA6	1.23e-10	-0.41057	0.161	0.356	6.17e-07
ITGAL	1.91e-09	-0.41066	0.049	0.153	9.56e-06
ISOC1	9.31e-09	-0.41078	0.026	0.106	4.65e-05
FLT3LG	3.85e-07	-0.41088	0.052	0.132	0.001926
CPNE1	2.66e-10	-0.41093	0.143	0.32	1.33e-06
SDHA	1.81e-09	-0.41107	0.111	0.259	9.05e-06
TMEM50B	2.2e-08	-0.41122	0.056	0.156	0.00011
CAPN2	1.36e-10	-0.41128	0.114	0.275	6.81e-07
MRPL46	2.99e-09	-0.41248	0.03	0.119	1.5e-05
SLFN5	7.63e-09	-0.41251	0.023	0.1	3.82e-05
HSBP1	1.27e-09	-0.4126	0.059	0.173	6.34e-06
MVB12A	5.91e-09	-0.41262	0.035	0.125	2.96e-05
SCP2	1.25e-10	-0.41375	0.129	0.301	6.24e-07
UTP3	4.64e-09	-0.41385	0.052	0.155	2.32e-05
ATP6AP1	5.05e-10	-0.41431	0.093	0.235	2.52e-06
GLS	3.63e-08	-0.41447	0.071	0.177	0.000181
EIF3J	7.96e-10	-0.41458	0.042	0.146	3.98e-06
S100A11	4.06e-10	-0.41546	0.076	0.204	2.03e-06
MRPS36	5.93e-10	-0.41606	0.1	0.246	2.96e-06
UGGT1	2.53e-09	-0.41639	0.033	0.125	1.26e-05
IDE	2.92e-10	-0.41791	0.021	0.109	1.46e-06
SRPK1	7.79e-10	-0.41798	0.073	0.198	3.9e-06
PRDX1	1.64e-15	-0.41798	0.246	0.591	8.19e-12
CMC2	1e-08	-0.41803	0.077	0.195	5.01e-05
MX2	2.22e-14	-0.41833	0.243	0.558	1.11e-10
NMI	1.65e-09	-0.41836	0.044	0.146	8.26e-06
CKLF	6.95e-13	-0.41855	0.079	0.241	3.48e-09
HDDC2	4.29e-10	-0.41916	0.067	0.19	2.14e-06
ARL14EP	8.15e-09	-0.41961	0.071	0.186	4.07e-05
MPDU1	8.71e-10	-0.42033	0.061	0.177	4.35e-06
LDHA	3.4e-13	-0.42038	0.228	0.504	1.7e-09
RNF34	3.5e-09	-0.42039	0.035	0.126	1.75e-05
GANAB	2.52e-09	-0.42045	0.068	0.186	1.26e-05
MZT2A	2.46e-10	-0.42093	0.168	0.357	1.23e-06
ACP5	8.96e-11	-0.42172	0.167	0.363	4.48e-07
OXLD1	1.37e-09	-0.42276	0.058	0.17	6.84e-06
RNF5	8.9e-10	-0.42344	0.077	0.205	4.45e-06
AASDHPPT	4.89e-10	-0.4243	0.065	0.188	2.45e-06
UTP11	2.55e-10	-0.42486	0.021	0.109	1.28e-06
PCED1B	1.85e-07	-0.4255	0.067	0.161	0.000923
STYXL1	2.88e-09	-0.42554	0.03	0.118	1.44e-05
TIPRL	3.7e-10	-0.42577	0.064	0.186	1.85e-06
YWHAH	1.09e-08	-0.42643	0.039	0.129	5.46e-05
GALK2	1.06e-09	-0.42668	0.024	0.11	5.29e-06
LRIF1	5.46e-10	-0.42828	0.047	0.156	2.73e-06
TBC1D7	2.92e-09	-0.42848	0.026	0.11	1.46e-05
TES	9.71e-11	-0.43037	0.111	0.271	4.86e-07
SPCS1	4.24e-11	-0.43166	0.346	0.707	2.12e-07
PYM1	5.11e-10	-0.4317	0.049	0.158	2.55e-06
PPIB	2.48e-11	-0.43173	0.39	0.765	1.24e-07
KEAP1	9.95e-10	-0.43223	0.02	0.101	4.97e-06
YIPF3	1.67e-10	-0.43235	0.097	0.246	8.36e-07
DANCR	7.18e-11	-0.43276	0.185	0.387	3.59e-07
NDUFB1	1.3e-09	-0.43277	0.046	0.149	6.51e-06
GRSF1	3.44e-10	-0.43345	0.097	0.241	1.72e-06
EIF4E	9.14e-10	-0.43355	0.099	0.241	4.57e-06
SPTSSA	9.12e-11	-0.43434	0.039	0.147	4.56e-07
MPST	9.82e-10	-0.43476	0.047	0.152	4.91e-06
TRADD	6.38e-11	-0.43542	0.102	0.26	3.19e-07
UFSP2	8.48e-10	-0.43619	0.027	0.118	4.24e-06
RUVBL2	1.48e-09	-0.43623	0.046	0.149	7.41e-06
EMC2	6.66e-10	-0.43643	0.024	0.112	3.33e-06
RNASEH1	6.15e-11	-0.43647	0.09	0.238	3.07e-07
ABHD14A	6.33e-10	-0.43731	0.079	0.207	3.16e-06
ARCN1	2.16e-11	-0.43926	0.082	0.229	1.08e-07
LMF2	6.91e-10	-0.44109	0.062	0.18	3.46e-06
RBMX2	8.98e-10	-0.44114	0.039	0.138	4.49e-06
CRIPT	3.13e-11	-0.44118	0.038	0.149	1.57e-07
SUSD3	1.36e-09	-0.44121	0.073	0.192	6.8e-06
ABHD3	1.59e-10	-0.44162	0.049	0.162	7.96e-07
TSFM	9.06e-11	-0.44183	0.017	0.103	4.53e-07
ATP5MC3	6.68e-15	-0.4421	0.285	0.649	3.34e-11
CLPP	1.31e-10	-0.44402	0.132	0.304	6.54e-07
TRIM69	8.06e-10	-0.4444	0.036	0.134	4.03e-06
FYB1	5.1e-12	-0.44514	0.067	0.202	2.55e-08
SLC35B2	6.27e-11	-0.44515	0.046	0.161	3.13e-07
CKS2	6.15e-10	-0.44549	0.05	0.159	3.08e-06
SEC14L1	1.54e-11	-0.44554	0.085	0.237	7.7e-08
FUCA2	2.01e-10	-0.44616	0.018	0.103	1.01e-06
TMEM223	1.62e-10	-0.44672	0.042	0.152	8.09e-07
COPS3	3.99e-11	-0.44677	0.091	0.241	1.99e-07
PYCARD	1.56e-13	-0.44714	0.135	0.348	7.79e-10
NFATC2IP	4.82e-09	-0.44743	0.047	0.146	2.41e-05
MED13L	1.21e-10	-0.44764	0.077	0.214	6.06e-07
EIF4A3	3.23e-10	-0.44835	0.093	0.234	1.61e-06
KCNA3	1.06e-10	-0.44895	0.073	0.205	5.27e-07
UFL1	6.77e-12	-0.45049	0.091	0.25	3.38e-08
SLC25A46	2.69e-10	-0.45094	0.073	0.201	1.35e-06
CCDC32	1.44e-12	-0.45151	0.129	0.32	7.2e-09
HAUS1	8.01e-10	-0.45164	0.038	0.137	4.01e-06
TALDO1	4.55e-13	-0.45182	0.159	0.382	2.27e-09
SARS	3.53e-11	-0.45235	0.088	0.237	1.76e-07
SDF2	1.86e-10	-0.45285	0.05	0.165	9.3e-07
TPGS2	7.42e-10	-0.45407	0.041	0.143	3.71e-06
TMEM70	4.76e-10	-0.45417	0.053	0.165	2.38e-06
CBWD2	1.59e-11	-0.45458	0.068	0.207	7.96e-08
SEC61B	6.37e-13	-0.45495	0.322	0.69	3.18e-09
SYNC	1.49e-10	-0.45577	0.062	0.186	7.46e-07
TAPBPL	1.63e-10	-0.45626	0.047	0.159	8.15e-07
CDK6	9.03e-11	-0.45634	0.035	0.138	4.52e-07
DYRK4	2.66e-11	-0.4571	0.039	0.152	1.33e-07
HSPA5	1.58e-12	-0.45781	0.264	0.536	7.87e-09
THEM4	5.39e-09	-0.45822	0.046	0.14	2.7e-05
MRPS6	1.94e-11	-0.45831	0.114	0.283	9.71e-08
TSTA3	3.67e-11	-0.45885	0.059	0.186	1.83e-07
LEPROTL1	1.2e-09	-0.45889	0.094	0.223	5.98e-06
ITM2A	2.46e-09	-0.45938	0.052	0.155	1.23e-05
NUP42	3.78e-10	-0.45995	0.05	0.162	1.89e-06
MTX1	5.09e-11	-0.46004	0.049	0.167	2.55e-07
FNDC3A	1.68e-11	-0.46013	0.061	0.192	8.42e-08
PHAX	2.04e-10	-0.46378	0.071	0.199	1.02e-06
FBXW7	3.65e-10	-0.46431	0.046	0.153	1.83e-06
GLMP	1.6e-10	-0.46479	0.017	0.1	8.01e-07
BOLA3	5.47e-10	-0.46512	0.036	0.134	2.73e-06
DMAP1	1.4e-09	-0.46539	0.042	0.141	7e-06
SEPTIN1	4.42e-12	-0.46545	0.203	0.421	2.21e-08
CHCHD7	1.77e-11	-0.46836	0.093	0.246	8.87e-08
HINT2	8.35e-12	-0.46871	0.103	0.269	4.17e-08
CINP	2.33e-10	-0.46873	0.032	0.129	1.16e-06
ATP5F1A	1.12e-15	-0.46927	0.29	0.656	5.62e-12
PDK1	5.03e-09	-0.46989	0.049	0.147	2.51e-05
FKBP3	1.53e-11	-0.47089	0.071	0.21	7.66e-08
JUN	7.86e-17	-0.4725	0.276	0.653	3.93e-13
ANKRD28	4.04e-11	-0.47295	0.023	0.118	2.02e-07
PAPSS1	9.43e-11	-0.47367	0.076	0.211	4.71e-07
GEMIN7	1.45e-10	-0.47419	0.067	0.192	7.26e-07
EBP	1.26e-11	-0.47453	0.055	0.182	6.31e-08
FAM207A	5.54e-11	-0.47529	0.044	0.156	2.77e-07
SEL1L	1.45e-11	-0.47653	0.077	0.222	7.25e-08
IGSF8	5.04e-10	-0.47693	0.05	0.159	2.52e-06
CHCHD5	9.38e-11	-0.47773	0.074	0.207	4.69e-07
ASB8	1.97e-10	-0.47908	0.044	0.152	9.86e-07
LMO4	9.22e-12	-0.47948	0.061	0.195	4.61e-08
TMEM263	1.04e-11	-0.47948	0.053	0.18	5.22e-08
RABL6	6.93e-11	-0.47994	0.015	0.1	3.46e-07
QDPR	5.4e-10	-0.48098	0.026	0.115	2.7e-06
CFLAR	1.79e-13	-0.48143	0.15	0.365	8.95e-10
GZMB	3.33e-11	-0.48229	0.015	0.101	1.66e-07
TCF7	1.05e-08	-0.48234	0.029	0.107	5.23e-05
ACOT13	4.21e-11	-0.48306	0.024	0.121	2.11e-07
DNM2	3.02e-11	-0.48338	0.065	0.196	1.51e-07
METTL23	7.59e-12	-0.48401	0.093	0.249	3.79e-08
ALG8	3e-10	-0.48473	0.036	0.137	1.5e-06
AK6	7.95e-12	-0.48534	0.033	0.144	3.97e-08
CCT7	1.44e-14	-0.48542	0.159	0.396	7.19e-11
TM9SF1	1.28e-11	-0.48573	0.038	0.152	6.42e-08
RNF113A	2.34e-11	-0.48619	0.074	0.214	1.17e-07
BLMH	3.38e-11	-0.48647	0.021	0.115	1.69e-07
LSM1	2.14e-11	-0.48736	0.082	0.228	1.07e-07
EIF4E2	3.03e-11	-0.48817	0.059	0.188	1.51e-07
SEC23B	1.35e-11	-0.48989	0.055	0.182	6.76e-08
CCDC107	8.94e-10	-0.49008	0.106	0.246	4.47e-06
SLAMF1	9.92e-13	-0.49012	0.046	0.174	4.96e-09
C14orf119	1.72e-11	-0.49034	0.035	0.144	8.59e-08
CCND2	1.24e-11	-0.49085	0.047	0.167	6.19e-08
CD2BP2	4.95e-13	-0.49165	0.061	0.205	2.47e-09
TVP23B	4.23e-12	-0.49292	0.035	0.149	2.12e-08
ACADVL	1.02e-13	-0.49462	0.134	0.342	5.11e-10
HIBCH	2.39e-12	-0.49475	0.044	0.168	1.2e-08
TMED5	4.53e-14	-0.49547	0.141	0.356	2.27e-10
MAGT1	9.2e-11	-0.49763	0.053	0.171	4.6e-07
OAS2	4.7e-13	-0.49783	0.036	0.159	2.35e-09
MIR4435-2HG	2.79e-12	-0.49872	0.015	0.109	1.4e-08
BUB3	3.44e-12	-0.49875	0.14	0.326	1.72e-08
HMCES	2.56e-11	-0.49883	0.026	0.125	1.28e-07
IKBIP	1.8e-12	-0.49959	0.046	0.173	9e-09
OGFOD3	1.12e-10	-0.50006	0.03	0.128	5.58e-07
CD3G	1.56e-10	-0.50054	0.027	0.118	7.79e-07
ATPAF1	1.08e-10	-0.50095	0.017	0.101	5.4e-07
SNX5	7.7e-13	-0.50101	0.12	0.308	3.85e-09
RNF115	9.93e-12	-0.50122	0.083	0.234	4.96e-08
GCDH	6.51e-10	-0.50155	0.029	0.119	3.25e-06
KIF22	2.13e-10	-0.50248	0.038	0.14	1.06e-06
FDPS	5.89e-13	-0.50297	0.111	0.292	2.94e-09
TMEM39A	5.15e-11	-0.50492	0.027	0.125	2.57e-07
RSU1	8.97e-12	-0.50508	0.07	0.21	4.48e-08
PCNA	1.35e-11	-0.50528	0.02	0.115	6.74e-08
ABHD12	1.85e-11	-0.50584	0.023	0.119	9.25e-08
ATP5IF1	7.67e-17	-0.50716	0.228	0.54	3.83e-13
ALG1	2.64e-12	-0.50837	0.024	0.129	1.32e-08
VOPP1	1.01e-14	-0.50992	0.2	0.463	5.07e-11
BCKDK	8.9e-13	-0.5106	0.035	0.153	4.45e-09
FTSJ1	5.81e-13	-0.51066	0.071	0.223	2.9e-09
LCP2	4.41e-11	-0.51078	0.032	0.132	2.21e-07
CCNC	8.11e-13	-0.5115	0.106	0.28	4.06e-09
PSMA4	1.94e-15	-0.51257	0.106	0.311	9.69e-12
SLC38A10	5.23e-14	-0.51325	0.064	0.219	2.61e-10
FADD	3.83e-12	-0.5148	0.012	0.101	1.92e-08
HNRNPAB	1.96e-11	-0.51496	0.053	0.176	9.81e-08
RAD51C	3.52e-11	-0.515	0.032	0.135	1.76e-07
ARPC5L	8.16e-15	-0.51564	0.17	0.406	4.08e-11
ADSL	8.68e-14	-0.51659	0.071	0.231	4.34e-10
ERO1A	1.46e-12	-0.51793	0.02	0.121	7.29e-09
CISD1	2.29e-12	-0.51795	0.026	0.132	1.15e-08
VBP1	4.64e-12	-0.51924	0.055	0.185	2.32e-08
ENTPD1	2.46e-13	-0.52134	0.059	0.204	1.23e-09
ZDHHC4	1.72e-12	-0.52153	0.041	0.162	8.61e-09
MRPS18B	3.78e-14	-0.52326	0.096	0.28	1.89e-10
CSTB	1.79e-17	-0.52354	0.129	0.375	8.96e-14
TMEM167A	1.41e-14	-0.52662	0.082	0.256	7.05e-11
PAICS	5.31e-13	-0.52748	0.039	0.164	2.65e-09
TSEN15	8.29e-12	-0.52757	0.052	0.176	4.14e-08
NTAN1	2.22e-12	-0.52911	0.046	0.17	1.11e-08
CALM3	2.49e-17	-0.52932	0.173	0.436	1.25e-13
YARS	6.24e-13	-0.52943	0.047	0.177	3.12e-09
FOXRED1	7.09e-13	-0.53057	0.03	0.146	3.54e-09
TMEM107	5.74e-13	-0.53058	0.049	0.182	2.87e-09
AHSA1	8.39e-13	-0.53091	0.059	0.199	4.19e-09
YIPF5	3.2e-13	-0.53183	0.064	0.211	1.6e-09
VDAC3	2.76e-14	-0.53261	0.09	0.265	1.38e-10
SKA2	1.11e-12	-0.53285	0.032	0.147	5.56e-09
ZFAND6	6.47e-14	-0.5334	0.137	0.342	3.23e-10
FAM136A	4.21e-14	-0.53358	0.08	0.247	2.1e-10
ANTKMT	1.22e-12	-0.53406	0.077	0.231	6.12e-09
SCO2	8.16e-14	-0.53505	0.018	0.126	4.08e-10
UBE2S	3.12e-12	-0.5356	0.026	0.131	1.56e-08
IQGAP2	5.76e-13	-0.53831	0.029	0.143	2.88e-09
GIMAP4	6.05e-15	-0.53871	0.015	0.126	3.03e-11
NTHL1	6.56e-12	-0.5396	0.033	0.143	3.28e-08
GMDS	4.13e-13	-0.53967	0.056	0.195	2.06e-09
CMC1	3.77e-12	-0.54122	0.038	0.155	1.88e-08
CASP10	3.6e-13	-0.54205	0.02	0.125	1.8e-09
PDHA1	1.14e-12	-0.54211	0.052	0.183	5.7e-09
BUD23	2.81e-15	-0.54222	0.132	0.347	1.4e-11
CCPG1	2.64e-15	-0.54262	0.049	0.201	1.32e-11
DPM3	7.31e-13	-0.54403	0.058	0.198	3.66e-09
LAGE3	4.91e-13	-0.54523	0.09	0.253	2.46e-09
CD2	2.32e-12	-0.54546	0.012	0.101	1.16e-08
GORASP2	1.55e-14	-0.54588	0.099	0.281	7.74e-11
MGAT2	2.53e-13	-0.54597	0.046	0.177	1.26e-09
TIFA	3.48e-14	-0.54752	0.073	0.235	1.74e-10
NAP1L4	8.31e-14	-0.54761	0.1	0.274	4.15e-10
RAB5IF	3.75e-17	-0.54906	0.1	0.314	1.88e-13
KLRB1	6.03e-12	-0.54922	0.018	0.112	3.01e-08
AARS	1.26e-13	-0.54959	0.023	0.135	6.29e-10
POLR2H	1.34e-12	-0.54998	0.041	0.164	6.68e-09
THYN1	2.25e-13	-0.55069	0.056	0.198	1.12e-09
SCARB2	6.04e-15	-0.55102	0.036	0.173	3.02e-11
MRPS30	2.07e-12	-0.5512	0.053	0.183	1.04e-08
CTSC	4.78e-15	-0.55144	0.067	0.232	2.39e-11
COMTD1	1.45e-12	-0.5516	0.03	0.141	7.26e-09
APOBEC3G	1.11e-15	-0.55506	0.118	0.332	5.57e-12
CITED2	2.19e-15	-0.55591	0.097	0.289	1.1e-11
YKT6	4.24e-14	-0.55653	0.035	0.164	2.12e-10
NUDCD2	5.32e-14	-0.55739	0.076	0.237	2.66e-10
STAT1	4.89e-21	-0.55741	0.246	0.634	2.45e-17
PIGT	1.06e-13	-0.55864	0.08	0.243	5.29e-10
PPCDC	1.92e-13	-0.55874	0.012	0.11	9.6e-10
HIPK2	8.07e-13	-0.55921	0.039	0.162	4.04e-09
MGAT1	7.01e-17	-0.56117	0.067	0.249	3.5e-13
PMVK	4.49e-13	-0.56155	0.035	0.155	2.24e-09
NCLN	1.54e-13	-0.56368	0.036	0.162	7.72e-10
ZAP70	1.54e-14	-0.56435	0.015	0.124	7.69e-11
ICAM2	2.13e-16	-0.56722	0.118	0.339	1.06e-12
VPS29	3.61e-14	-0.56799	0.093	0.269	1.81e-10
SRP54	6.1e-16	-0.5681	0.093	0.287	3.05e-12
HERC2	7.18e-15	-0.56868	0.064	0.225	3.59e-11
MCTS1	1.69e-16	-0.56915	0.088	0.283	8.43e-13
MARS	7.17e-14	-0.56983	0.047	0.185	3.59e-10
NEU1	2.86e-14	-0.57275	0.046	0.185	1.43e-10
HIST1H1C	3.84e-16	-0.57355	0.083	0.271	1.92e-12
TRPV2	6.67e-13	-0.57416	0.039	0.162	3.33e-09
PDZD11	1.22e-13	-0.5753	0.026	0.141	6.08e-10
SAMD9L	3.41e-14	-0.5765	0.058	0.208	1.7e-10
ATOX1	2.75e-16	-0.5777	0.076	0.257	1.37e-12
EBNA1BP2	5.25e-14	-0.57934	0.046	0.182	2.62e-10
DENND1B	1.69e-14	-0.58205	0.038	0.171	8.45e-11
CREB3L2	5.95e-15	-0.58302	0.026	0.15	2.98e-11
MCUR1	2.96e-15	-0.58569	0.077	0.251	1.48e-11
TRAM1	1.48e-20	-0.58667	0.178	0.488	7.37e-17
LDHB	1.28e-20	-0.58806	0.32	0.699	6.39e-17
SAR1A	1.56e-16	-0.58977	0.041	0.193	7.78e-13
GLT8D1	2.56e-14	-0.59053	0.029	0.152	1.28e-10
RELB	6.4e-23	-0.59211	0.252	0.661	3.2e-19
MRPL12	3.64e-15	-0.5958	0.062	0.223	1.82e-11
GZMM	7.29e-14	-0.59602	0.027	0.141	3.65e-10
NDUFAF4	5.32e-14	-0.59654	0.041	0.173	2.66e-10
H2AFJ	1.25e-15	-0.59718	0.041	0.186	6.27e-12
UBE2G1	1.67e-18	-0.59744	0.127	0.375	8.36e-15
LILRB4	1.21e-16	-0.59799	0.005	0.112	6.03e-13
CD7	4.1e-13	-0.59869	0.047	0.17	2.05e-09
UBA5	7.82e-16	-0.59924	0.05	0.205	3.91e-12
PPA1	1.4e-18	-0.59961	0.171	0.445	6.99e-15
SNF8	3.46e-14	-0.59983	0.032	0.156	1.73e-10
IL6R	1.04e-15	-0.60197	0.015	0.131	5.18e-12
NUDT5	7.6e-17	-0.60209	0.074	0.259	3.8e-13
LRRC59	3.98e-18	-0.6114	0.115	0.347	1.99e-14
S1PR4	1.36e-15	-0.61273	0.083	0.263	6.79e-12
TMEM106C	5.67e-16	-0.61643	0.029	0.164	2.83e-12
DSTN	4.55e-16	-0.61751	0.068	0.24	2.28e-12
UBE2J1	7.78e-23	-0.61979	0.246	0.632	3.89e-19
ALG2	5.26e-16	-0.61998	0.033	0.173	2.63e-12
C1GALT1C1	2.64e-16	-0.62009	0.021	0.15	1.32e-12
SURF4	1.58e-16	-0.62138	0.083	0.272	7.88e-13
MX1	2.42e-20	-0.62298	0.099	0.336	1.21e-16
STT3B	1.44e-16	-0.62401	0.056	0.222	7.21e-13
IL7R	1.46e-12	-0.62545	0.039	0.152	7.31e-09
ITGB7	7.9e-19	-0.62669	0.159	0.414	3.95e-15
SRGN	5.37e-26	-0.6272	0.217	0.585	2.68e-22
CNP	6.02e-16	-0.6295	0.023	0.15	3.01e-12
JPT1	7.59e-19	-0.62967	0.114	0.348	3.79e-15
SND1	7.98e-20	-0.63203	0.15	0.421	3.99e-16
WDR61	9.79e-16	-0.63264	0.039	0.183	4.9e-12
ID2	1.39e-16	-0.63364	0.032	0.171	6.97e-13
LGALS3	7.1e-18	-0.63375	0.015	0.146	3.55e-14
SMC4	1.64e-16	-0.63425	0.046	0.201	8.18e-13
MRFAP1L1	3.36e-15	-0.6347	0.044	0.186	1.68e-11
PCED1B-AS1	2.97e-19	-0.63499	0.232	0.501	1.48e-15
CANX	2.55e-23	-0.63631	0.147	0.457	1.28e-19
MRPS31	2.28e-15	-0.63639	0.039	0.179	1.14e-11
COA5	1.49e-15	-0.63745	0.029	0.161	7.44e-12
USO1	1.08e-17	-0.63784	0.061	0.24	5.42e-14
PLAAT4	1.17e-17	-0.63798	0.153	0.391	5.84e-14
WASHC3	1.6e-17	-0.64152	0.082	0.277	8e-14
DDOST	7.41e-22	-0.64156	0.202	0.537	3.71e-18
ARF4	1.95e-21	-0.64391	0.15	0.443	9.73e-18
HSPB11	1.11e-15	-0.64536	0.056	0.214	5.57e-12
CD247	1.07e-14	-0.6476	0.023	0.137	5.37e-11
BSCL2	2.46e-17	-0.64796	0.047	0.211	1.23e-13
GSPT1	7.71e-16	-0.64893	0.061	0.222	3.86e-12
RPS27L	6.06e-22	-0.64906	0.147	0.442	3.03e-18
RTCA	9.24e-17	-0.64954	0.036	0.185	4.62e-13
BET1	3.77e-16	-0.64969	0.038	0.183	1.89e-12
LMAN2	1.46e-22	-0.65038	0.188	0.512	7.28e-19
PHPT1	1.76e-19	-0.65524	0.096	0.32	8.79e-16
SELPLG	8.8e-17	-0.65851	0.032	0.173	4.4e-13
FABP5	4.12e-16	-0.66016	0.042	0.192	2.06e-12
DNAJC1	1.07e-20	-0.66123	0.096	0.33	5.35e-17
HYOU1	8.37e-18	-0.66214	0.038	0.195	4.18e-14
EXOSC4	1.57e-17	-0.66357	0.02	0.155	7.84e-14
CD3D	1.22e-14	-0.66369	0.036	0.161	6.09e-11
MZT2B	6.44e-20	-0.66437	0.12	0.362	3.22e-16
DNAJB9	1e-19	-0.66462	0.08	0.293	5.01e-16
COPG1	6.18e-18	-0.66656	0.052	0.223	3.09e-14
NOSIP	4.26e-17	-0.6684	0.103	0.299	2.13e-13
TAP1	6.37e-22	-0.66861	0.143	0.427	3.18e-18
GIMAP7	2.82e-19	-0.66892	0.012	0.144	1.41e-15
GPAA1	3.48e-20	-0.67085	0.067	0.271	1.74e-16
PRF1	2.37e-17	-0.67139	0.003	0.112	1.18e-13
OGT	1.97e-20	-0.67366	0.121	0.369	9.87e-17
MPC1	6.8e-18	-0.67925	0.059	0.237	3.4e-14
ETFA	5.23e-19	-0.67996	0.086	0.295	2.62e-15
TOP1	4.03e-23	-0.68427	0.147	0.445	2.01e-19
SPCS2	7.2e-27	-0.68596	0.22	0.612	3.6e-23
APMAP	2.54e-17	-0.69118	0.033	0.18	1.27e-13
P4HB	1.97e-25	-0.69312	0.211	0.579	9.83e-22
TMEM258	9.8e-28	-0.69404	0.215	0.615	4.9e-24
ST6GALNAC4	2.71e-21	-0.69576	0.079	0.301	1.35e-17
LAT	1.07e-17	-0.69833	0.02	0.15	5.35e-14
ERGIC2	5.62e-19	-0.70052	0.061	0.246	2.81e-15
KCNK6	3.37e-18	-0.70202	0.014	0.143	1.69e-14
EPRS	5.23e-21	-0.70223	0.093	0.324	2.62e-17
WARS	1.09e-20	-0.70337	0.041	0.222	5.46e-17
ABRACL	2.23e-22	-0.70413	0.091	0.332	1.11e-18
CISD2	1.19e-19	-0.70784	0.071	0.272	5.93e-16
IFITM1	8.81e-31	-0.7132	0.273	0.711	4.4e-27
PDIA6	4.9e-26	-0.71731	0.179	0.533	2.45e-22
TXNDC9	2.03e-18	-0.71994	0.026	0.171	1.01e-14
MRPL22	1e-19	-0.72212	0.046	0.223	5.01e-16
HMOX2	9.6e-20	-0.72302	0.073	0.271	4.8e-16
ARMCX3	7.95e-21	-0.72351	0.052	0.244	3.97e-17
ITGB1	4.19e-24	-0.72487	0.14	0.435	2.1e-20
TMED9	1.14e-25	-0.72798	0.167	0.504	5.69e-22
LGALS1	6.07e-26	-0.7303	0.144	0.458	3.03e-22
ADA	1.61e-19	-0.73245	0.017	0.159	8.07e-16
GZMH	8.84e-19	-0.73255	0.003	0.121	4.42e-15
WIPI1	5.11e-20	-0.73428	0.005	0.132	2.55e-16
GNLY	4.87e-16	-0.7354	0.011	0.124	2.43e-12
NOP10	2.54e-29	-0.73868	0.147	0.5	1.27e-25
GATD3B	1.18e-19	-0.74359	0.059	0.246	5.9e-16
PRDX2	1.27e-24	-0.74479	0.179	0.482	6.37e-21
SLC39A7	5.63e-19	-0.74996	0.029	0.182	2.82e-15
ADH5	9.99e-23	-0.7525	0.073	0.299	4.99e-19
DERL1	1.58e-24	-0.759	0.114	0.391	7.88e-21
IFI35	1.79e-24	-0.76338	0.056	0.277	8.93e-21
ZBTB38	1.23e-21	-0.7643	0.07	0.28	6.14e-18
MEI1	1.88e-21	-0.76478	0.053	0.25	9.42e-18
TECR	2.91e-25	-0.76546	0.152	0.455	1.46e-21
DNAJC3	3.3e-24	-0.76772	0.071	0.307	1.65e-20
BAK1	8.1e-21	-0.77291	0.035	0.208	4.05e-17
ACAT1	5.44e-21	-0.77372	0.03	0.199	2.72e-17
SLC44A1	1.21e-21	-0.77493	0.012	0.162	6.03e-18
PDXK	7.1e-22	-0.77567	0.02	0.182	3.55e-18
H2AFV	8.34e-27	-0.77866	0.097	0.375	4.17e-23
GARS	1.07e-22	-0.77942	0.052	0.256	5.32e-19
C11orf98	1.64e-21	-0.78119	0.059	0.26	8.21e-18
GZMA	4.59e-21	-0.78173	0.006	0.143	2.29e-17
NMRK1	3.48e-20	-0.78227	0.015	0.158	1.74e-16
TXNL4A	1.86e-22	-0.78485	0.061	0.274	9.27e-19
CALU	3.26e-22	-0.78533	0.041	0.231	1.63e-18
SEMA4A	2.99e-24	-0.78886	0.017	0.19	1.5e-20
SEC24D	2.74e-22	-0.78926	0.017	0.177	1.37e-18
COMMD3	1.95e-24	-0.79335	0.079	0.32	9.75e-21
CST7	1.06e-20	-0.79563	0.014	0.158	5.28e-17
PSMA5	5.07e-28	-0.79919	0.114	0.418	2.53e-24
ISOC2	8.64e-26	-0.80054	0.056	0.287	4.32e-22
IL32	2.35e-22	-0.80055	0.067	0.268	1.18e-18
SPN	3.69e-23	-0.80079	0.027	0.207	1.84e-19
LAP3	4.8e-24	-0.80182	0.041	0.241	2.4e-20
OAS1	1.76e-25	-0.80308	0.052	0.275	8.8e-22
ANXA2	1.14e-33	-0.80312	0.149	0.53	5.68e-30
RPN2	2.35e-30	-0.81073	0.158	0.512	1.17e-26
CASP3	1.72e-23	-0.81124	0.021	0.195	8.59e-20
PSMA3	9.6e-27	-0.81402	0.082	0.344	4.8e-23
ERN1	5.56e-23	-0.81454	0.023	0.195	2.78e-19
SLC9A3R1	2.2e-27	-0.81672	0.121	0.415	1.1e-23
CXCR3	1.63e-21	-0.81705	0.023	0.183	8.12e-18
HCST	6.37e-30	-0.81734	0.079	0.356	3.18e-26
IKBKG	5.12e-26	-0.81834	0.144	0.446	2.56e-22
SLC35B1	4.79e-24	-0.8257	0.041	0.241	2.39e-20
SSR3	3.58e-32	-0.82591	0.155	0.527	1.79e-28
MRPS33	1.07e-23	-0.83035	0.047	0.251	5.34e-20
CD3E	9.56e-22	-0.83056	0.053	0.235	4.78e-18
TPST2	9.52e-25	-0.83058	0.041	0.247	4.76e-21
SIL1	5.08e-23	-0.83231	0.024	0.199	2.54e-19
NME1	1.92e-26	-0.83422	0.07	0.315	9.61e-23
FKBP2	3.04e-28	-0.83568	0.093	0.375	1.52e-24
GMPPB	8.82e-26	-0.83737	0.053	0.281	4.41e-22
ISG15	7.17e-30	-0.83965	0.076	0.353	3.58e-26
TMEM208	8.64e-28	-0.84442	0.085	0.354	4.32e-24
TXN	2.09e-32	-0.86113	0.096	0.412	1.04e-28
CD320	5.79e-26	-0.86475	0.044	0.257	2.89e-22
B4GALT3	8.65e-28	-0.87405	0.064	0.314	4.32e-24
CHST12	4.03e-28	-0.87958	0.047	0.28	2.02e-24
IDH2	2.98e-33	-0.8837	0.129	0.481	1.49e-29
GMPPA	4.97e-26	-0.88393	0.02	0.207	2.48e-22
CCL5	5.08e-24	-0.88875	0.026	0.207	2.54e-20
KDELR2	8.28e-34	-0.89129	0.118	0.467	4.14e-30
REXO2	1.49e-27	-0.89157	0.056	0.295	7.44e-24
CDK2AP2	1.73e-34	-0.89425	0.131	0.487	8.67e-31
NKG7	8.6e-23	-0.89558	0.018	0.183	4.3e-19
C12orf75	4.38e-30	-0.90512	0.068	0.327	2.19e-26
HDLBP	1.26e-27	-0.90789	0.053	0.289	6.28e-24
MYDGF	4.17e-33	-0.90875	0.135	0.487	2.08e-29
SEC61G	3.23e-37	-0.91703	0.147	0.536	1.62e-33
TXNDC11	1.53e-30	-0.91769	0.086	0.375	7.65e-27
CTSW	8.92e-26	-0.92346	0.009	0.177	4.46e-22
OSTC	5.06e-37	-0.92832	0.129	0.504	2.53e-33
SPCS3	2.13e-34	-0.93229	0.129	0.484	1.06e-30
DYNLL1	7.4e-43	-0.93368	0.159	0.606	3.7e-39
GLRX	1.41e-35	-0.94868	0.05	0.333	7.04e-32
CCDC167	1.87e-31	-0.95223	0.044	0.293	9.37e-28
CASP3	1.61e-37	-0.97354	0.132	0.507	8.05e-34
FNDC3B	3.64e-31	-0.97762	0.021	0.241	1.82e-27
ZBP1	1.16e-36	-0.97887	0.086	0.417	5.82e-33
TXNDC15	1.78e-31	-0.98511	0.049	0.302	8.9e-28
CD59	7.65e-32	-0.99348	0.044	0.293	3.82e-28
DCPS	6.28e-34	-0.99547	0.064	0.351	3.14e-30
TIMM8B	1.41e-32	-1.00232	0.033	0.275	7.06e-29
PREB	2.06e-33	-1.00858	0.046	0.307	1.03e-29
CRELD2	3.44e-35	-1.01276	0.056	0.342	1.72e-31
LMAN1	2.62e-38	-1.01536	0.106	0.46	1.31e-34
STT3A	9.99e-33	-1.01601	0.027	0.265	4.99e-29
IFI6	3.82e-37	-1.01626	0.059	0.357	1.91e-33
SELENOS	5.98e-37	-1.02375	0.07	0.381	2.99e-33
PRDM1	3.13e-31	-1.02459	0.009	0.21	1.56e-27
ERLEC1	7.44e-38	-1.02846	0.08	0.409	3.72e-34
SAR1B	4.57e-34	-1.03809	0.046	0.311	2.29e-30
HM13	5.25e-44	-1.04566	0.105	0.499	2.63e-40
CYTOR	1.59e-32	-1.05607	0.017	0.235	7.94e-29
SEC61A1	5.55e-38	-1.06261	0.064	0.372	2.77e-34
RRBP1	1.19e-36	-1.07009	0.038	0.312	5.96e-33
DNAJB11	1.59e-39	-1.0724	0.074	0.4	7.94e-36
SRPRB	2.02e-37	-1.10834	0.042	0.324	1.01e-33
SEC11C	5.19e-44	-1.10969	0.129	0.527	2.59e-40
CD27	1.2e-46	-1.11276	0.141	0.536	6.02e-43
LIME1	9.11e-53	-1.13994	0.118	0.53	4.55e-49
PDIA4	2.87e-45	-1.14728	0.076	0.442	1.44e-41
MLEC	5.63e-41	-1.15404	0.039	0.338	2.82e-37
PRDX4	1.18e-44	-1.20348	0.055	0.391	5.89e-41
SLAMF7	2.84e-41	-1.21119	0.011	0.271	1.42e-37
NUCB2	2.38e-43	-1.21359	0.033	0.333	1.19e-39
MANF	2.43e-48	-1.25642	0.05	0.4	1.21e-44
CD38	1.48e-49	-1.2658	0.046	0.402	7.42e-46
SDF2L1	1.25e-53	-1.32194	0.055	0.44	6.23e-50
AQP3	1.72e-50	-1.32674	0.029	0.356	8.58e-47
MAP3K8	6.13e-60	-1.39067	0.068	0.494	3.07e-56
FKBP11	1.05e-57	-1.40884	0.058	0.455	5.26e-54

## Sheet: Table S1G
gene
CD83
IFNAR1
IFNAR2
STAT1
STAT2
OAS1
MX2
SPCS1
SPCS2
SEC61G
BST2
RELB
JUN
MX1
IKBKG
MAP3K8
IFI6
ISG15
CASP3
IFITM1

## Sheet: Table S1H
gene
SLC2A3
CDKN1A
SKIL
RGS2
PDE4B
CSRNP1
CD55
HLA-DRB5
SNX9
BACH2
MYH9
LCP1
BCL2A1
ZFP36
PNRC1
BACH1
AL135905.2
BANK1
REL
ARHGAP24
SWAP70
KDM6B
AFF3
TAGAP
LTB
HLA-DQB1
NIBAN3
ZBTB1
ZFP36L1
CD37
HLA-DPB1
MS4A1
PTPRC
EVI2B
SF1
HLA-DPA1
CD69
HLA-DQA1
HLA-DRA
IDS
YBX1
FOS
JUNB
FCMR
EZR
ZFP36L2
BTG1
HLA-DRB1
NFKBIA
MBNL1
PPDPF
ARHGDIB
ARL4A
STK17B
HNRNPU
BTG2
YWHAZ
LAPTM5
NOP53
DUSP1
CD79A
RHOH
PPP1R15A
JAK1
CD52
PABPC1
RIPOR2
SH3BGRL3
YPEL5
TAGLN2
CD74
SYNGR2
TUBA1A
CFL1
FTH1
ARGLU1
VAMP2
HSP90AB1
DDX5
HNRNPA2B1
SARAF
KLF6
PFN1
MT-ND4
H3F3A
ZFAS1
CXCR4
RPS2
TSC22D3
IER2
MT-ND5
CD79B
NCL
CCNI
STMN1
C1QBP
C12orf65
TALDO1
CDK4
ARPC5L
DRG1
UBE2E1
IFRD2
GRSF1
PHYKPL
HCP5
OXLD1
NUDCD2
H2AFJ
ANXA2
SDHA
SARS
PHB
EIF3J
LSM1
HNRNPAB
RAB5IF
HSBP1
HINT2
YARS
LSM8
EXOSC8
EBNA1BP2
CCDC32
AHSA1
TOMM5
GSTK1
SHARPIN
HMOX2
CD2BP2
METTL23
TIFA
SNRPD1
CPNE1
S100A11
CCT7
PYCARD
ANTKMT
UQCRC2
HCST
YIPF3
JPT1
LMF2
CTSC
TRPT1
ZBTB8OS
CLEC2D
VPS29
IDH3A
WDR61
FAM136A
TRADD
ADH5
HSPB11
EIF5B
SNX5
TMEM107
RTCA
CARD16
NOSIP
NT5C3A
MARS
NUP42
MCTS1
TXNL4A
IGSF8
FABP5
TRIM69
IMP4
MRPL12
PSMA4
FKBP3
C12orf75
ATP5IF1
DPM3
MPC1
RNF5
TMED4
NDUFB1
NDUFAF4
ERGIC2
WASHC3
TAPBPL
ATP5MC3
TM9SF1
COX17
MRPS31
MT2A
ABRACL
TIMM17B
PFDN6
MRPS33
ARMCX3
ICAM2
PHPT1
ACADVL
ETFA
GARS
ATF4
BUD23
NCLN
WARS
CFLAR
REXO2
MGAT1
RPS27L
USO1
H2AFV
ST6GALNAC4
ADA
NOP10
ATOX1
SLC39A7
C11orf98
CCDC167
B4GALT3
SCARB2
TPST2
MRPS18B
OAS2
CDK2AP2
CXCR3
ARF4
GATD3B
PSMA3
CANX
MRPL22
CHST12
TECR
CD320
PSMA5
NME1
GPAA1
DDOST
TXN
TAP1
SLC35B1
LIME1
PDIA6
COMMD3
TMEM258
TOP1
DYNLL1
DCPS
NMI
SSR3
CD59
GLRX
DERL1
PREB
RPN2
IDH2
OSTC
TMED9
TMEM208
SPCS3
SAMD9L
SAR1B
LAP3
TXNDC15
IRF7
FKBP2
DNAJB11
TIMM8B
KDELR2
SEC61A1
SELENOS
LMAN1
SRPRB
MYDGF
ERLEC1
MLEC
CRELD2
HDLBP
IFI35
PDIA4
ZBP1
SEC11C
HM13
PRDX4
NUCB2
RRBP1
MANF
SDF2L1
FKBP11
CD38
IFI44L

## Sheet: Table S1I
gene
IFNAR1
SLC2A3
CDKN1A
SKIL
CD83
RGS2
PDE4B
CSRNP1
CD55
HLA-DRB5
SNX9
BACH2
MYH9
LCP1
BCL2A1
ZFP36
PNRC1
BACH1
AL135905.2
BANK1
REL
ARHGAP24
SWAP70
KDM6B
AFF3
TAGAP
LTB
HLA-DQB1
NIBAN3
ZBTB1
ZFP36L1
CD37
HLA-DPB1
MS4A1
PTPRC
EVI2B
SF1
HLA-DPA1
CD69
HLA-DQA1
HLA-DRA
IDS
YBX1
FOS
JUNB
FCMR
EZR
ZFP36L2
BTG1
HLA-DRB1
NFKBIA
MBNL1
PPDPF
ARHGDIB
ARL4A
STK17B
HNRNPU
BTG2
YWHAZ
LAPTM5
NOP53
DUSP1
CD79A
RHOH
PPP1R15A
JAK1
CD52
PABPC1
RIPOR2
SH3BGRL3
YPEL5
TAGLN2
CD74
SYNGR2
TUBA1A
CFL1
FTH1
ARGLU1
VAMP2
HSP90AB1
DDX5
HNRNPA2B1
SARAF
KLF6
PFN1
MT-ND4
H3F3A
ZFAS1
CXCR4
RPS2
TSC22D3
IER2
MT-ND5
CD79B
NCL
CCNI
STMN1
C1QBP
C12orf65
TALDO1
CDK4
ARPC5L
DRG1
UBE2E1
IFRD2
GRSF1
PHYKPL
HCP5
OXLD1
NUDCD2
H2AFJ
ANXA2
SDHA
SARS
PHB
EIF3J
LSM1
HNRNPAB
RAB5IF
HSBP1
HINT2
YARS
LSM8
EXOSC8
EBNA1BP2
CCDC32
AHSA1
TOMM5
GSTK1
SHARPIN
HMOX2
CD2BP2
METTL23
TIFA
SNRPD1
CPNE1
S100A11
CCT7
PYCARD
ANTKMT
UQCRC2
HCST
YIPF3
JPT1
LMF2
CTSC
TRPT1
ZBTB8OS
CLEC2D
VPS29
IDH3A
WDR61
FAM136A
TRADD
ADH5
HSPB11
EIF5B
SNX5
TMEM107
RTCA
CARD16
NOSIP
NT5C3A
MARS
NUP42
MCTS1
TXNL4A
IGSF8
FABP5
TRIM69
IMP4
MRPL12
PSMA4
FKBP3
C12orf75
ATP5IF1
DPM3
MPC1
RNF5
TMED4
NDUFB1
NDUFAF4
ERGIC2
WASHC3
TAPBPL
ATP5MC3
TM9SF1
COX17
MRPS31
STAT2
MT2A
SPCS1
ABRACL
TIMM17B
PFDN6
MRPS33
ARMCX3
ICAM2
PHPT1
ACADVL
ETFA
GARS
ATF4
BUD23
NCLN
WARS
CFLAR
STAT1
REXO2
MGAT1
RPS27L
USO1
H2AFV
ST6GALNAC4
JUN
ADA
NOP10
ATOX1
SLC39A7
C11orf98
CCDC167
B4GALT3
SCARB2
MX2
TPST2
MRPS18B
OAS2
CDK2AP2
CXCR3
BST2
ARF4
GATD3B
PSMA3
CANX
MRPL22
CHST12
TECR
CD320
PSMA5
NME1
GPAA1
DDOST
SPCS2
TXN
TAP1
SLC35B1
LIME1
IFNAR2
PDIA6
COMMD3
RELB
TMEM258
TOP1
DYNLL1
DCPS
NMI
SSR3
CD59
GLRX
DERL1
PREB
RPN2
IDH2
OSTC
TMED9
TMEM208
SPCS3
SAMD9L
SAR1B
LAP3
TXNDC15
IFITM1
IRF7
FKBP2
DNAJB11
TIMM8B
KDELR2
SEC61A1
SELENOS
LMAN1
SEC61G
SRPRB
MYDGF
ERLEC1
MLEC
CRELD2
HDLBP
IKBKG
OAS1
IFI35
MX1
PDIA4
ZBP1
SEC11C
HM13
PRDX4
NUCB2
RRBP1
MANF
CASP3
SDF2L1
FKBP11
ISG15
CD38
IFI44L
MAP3K8
IFI6

[truncated: 1 more sheets: Table S1J]
