# Supplementary material for: Potential network markers and signaling pathways for B cells of COVID-19 based on single-cell condition-specific networks
Source: BMC Genomics. 2023 Oct 18;24:619. doi: 10.1186/s12864-023-09719-1 (PMC10583333; doi:10.1186/s12864-023-09719-1)
Supplement: Supplementary file 1 — Additional file 1: Table S1A. Differential expression genes obtained from healthy and moderate comparative analysis based on GEM. Table S1B. Differential expression genes obtained from healthy and severe comparative analysis based on GEM. Table S1C. Differential expression genes obtained from healthy and convalescent comparative analysis based on GEM. Table S1D. Differential degree genes obtained from healthy and moderate comparative analysis based on CNDM. Table S1E. Differential degree genes obtained from healthy and severe comparative analysis based on CNDM. Table S1F. Differential degree genes obtained from healthy and convalescent comparative analysis based on CNDM. Table S1G. DGs. Table S1H. 'dark' genes. Table S1I. DDGs.Table S1J. DEGs. Supplementary Note 1. Construct of CCSN and obtain CNDM from CCSN. Supplementary Note 2. Network-based cell clustering, gene dimension-reduction analysis and cell counts. Supplementary Note 3. ‘Dark’ genes revealed by CNDM. Supplementary Note 4. Validation of experimental results based on the COVID-19 single-cell sequencing dataset GSE155673. Supplementary Note 5. The prognosis analysis of ‘dark’ genes. Supplementary Note 6. Cell-cell communication analysis. Supplementary Note 7. The underlying signaling mechanisms revealed by ‘dark’ genes. [file 12864_2023_9719_MOESM1_ESM.zip › Revised supplementary information/Supplementary Table/Supplementary Table S2.xlsx]

## Sheet: name
Table S2: GO enrichment analysis of DGs and 'dark' genes
Sheet	Description
Table S2A	GO enrichment analysis of DGs
Table S2B	GO enrichment analysis of 'dark' genes

## Sheet: Table S2A
Category	ID	Term	Count	%	PValue	Genes	List Total	Pop Hits	Pop Total	Fold Enrichment	Bonferroni	Benjamini	FDR
GOTERM_BP_DIRECT	GO:0060337	type I interferon signaling pathway	6	30	5.56601e-09	BST2, IFITM1, OAS1, MX1, IFI6, ISG15	20	69	19349	84.1261	1.35254e-06	1.34697e-06	1.32471e-06
GOTERM_BP_DIRECT	GO:0045071	negative regulation of viral genome replication	5	25	1.05549e-07	BST2, IFITM1, OAS1, MX1, ISG15	20	46	19349	105.158	2.5648e-05	1.27714e-05	1.25603e-05
GOTERM_BP_DIRECT	GO:0051607	defense response to virus	6	30	1.93858e-06	BST2, IFITM1, OAS1, MX1, IFI6, ISG15	20	222	19349	26.1473	0.000470965	0.000156379	0.000153794
GOTERM_BP_DIRECT	GO:0009615	response to virus	5	25	4.1375e-06	BST2, IFITM1, OAS1, MX1, ISG15	20	114	19349	42.432	0.00100491	0.000250319	0.000246181
GOTERM_BP_DIRECT	GO:0045047	protein targeting to ER	3	15	8.25505e-05	SPCS2, SPCS1, SEC61G	20	14	19349	207.311	0.0198607	0.00399544	0.0039294
GOTERM_MF_DIRECT	GO:0005515	protein binding	20	100	0.000452236	XBP1, IFITM1, CD83, MX1, EAF2, IFI6, ISG15, COX5A, NR4A2, BST2, DRAP1, HSH2D, SPCS2, SPCS1, GNG5, OAS1, SEC61G, MZB1, PSME2, ITM2C	20	12518	18770	1.49944	0.0228052	0.0235163	0.0235163
GOTERM_BP_DIRECT	GO:0006915	apoptotic process	5	25	0.00221838	XBP1, MX1, EAF2, MZB1, IFI6	20	584	19349	8.28296	0.417056	0.0894746	0.0879956
GOTERM_CC_DIRECT	GO:0005787	signal peptidase complex	2	10	0.00564104	SPCS2, SPCS1	20	6	20164	336.067	0.267385	0.247146	0.247146
GOTERM_BP_DIRECT	GO:0051902	negative regulation of mitochondrial depolarization	2	10	0.00685458	HSH2D, IFI6	20	7	19349	276.414	0.812016	0.236973	0.233056
GOTERM_CC_DIRECT	GO:0031966	mitochondrial membrane	3	15	0.00898712	MX1, IFI6, COX5A	20	153	20164	19.7686	0.391359	0.247146	0.247146
GOTERM_BP_DIRECT	GO:0034340	response to type I interferon	2	10	0.00977862	MX1, ISG15	20	10	19349	193.49	0.908177	0.260186	0.255885
GOTERM_BP_DIRECT	GO:0035456	response to interferon-beta	2	10	0.0107515	BST2, IFITM1	20	11	19349	175.9	0.927687	0.260186	0.255885
GOTERM_BP_DIRECT	GO:0035455	response to interferon-alpha	2	10	0.0107515	BST2, IFITM1	20	11	19349	175.9	0.927687	0.260186	0.255885
GOTERM_BP_DIRECT	GO:0006465	signal peptide processing	2	10	0.0126945	SPCS2, SPCS1	20	13	19349	148.838	0.955153	0.272415	0.267913
GOTERM_CC_DIRECT	GO:0005789	endoplasmic reticulum membrane	5	25	0.013675	XBP1, SPCS2, SPCS1, SEC61G, MX1	20	1019	20164	4.94701	0.531076	0.250708	0.250708
GOTERM_BP_DIRECT	GO:0006366	transcription from RNA polymerase II promoter	3	15	0.0145509	DRAP1, XBP1, EAF2	20	189	19349	15.3563	0.971614	0.272415	0.267913
GOTERM_BP_DIRECT	GO:0070106	interleukin-27-mediated signaling pathway	2	10	0.0146339	OAS1, MX1	20	15	19349	128.993	0.972189	0.272415	0.267913
GOTERM_BP_DIRECT	GO:0060339	negative regulation of type I interferon-mediated signaling pathway	2	10	0.0194666	OAS1, ISG15	20	20	19349	96.745	0.991579	0.326024	0.320635
GOTERM_BP_DIRECT	GO:0045087	innate immune response	4	20	0.0202081	BST2, OAS1, MX1, IFI6	20	604	19349	6.40695	0.992993	0.326024	0.320635
GOTERM_CC_DIRECT	GO:0016020	membrane	7	35	0.0238584	BST2, IFITM1, GNG5, OAS1, SEC61G, MX1, PSME2	20	2511	20164	2.81059	0.735024	0.328053	0.328053
GOTERM_BP_DIRECT	GO:0002639	positive regulation of immunoglobulin production	2	10	0.0252362	XBP1, MZB1	20	26	19349	74.4192	0.997993	0.359245	0.353307
GOTERM_BP_DIRECT	GO:0034341	response to interferon-gamma	2	10	0.0252362	BST2, IFITM1	20	26	19349	74.4192	0.997993	0.359245	0.353307
GOTERM_BP_DIRECT	GO:0007165	signal transduction	5	25	0.0272885	NR4A2, HSH2D, CD83, GNG5, MX1	20	1204	19349	4.01765	0.998797	0.366878	0.360814
GOTERM_BP_DIRECT	GO:0032733	positive regulation of interleukin-10 production	2	10	0.0395199	CD83, ISG15	20	41	19349	47.1927	0.999944	0.489627	0.481534
GOTERM_BP_DIRECT	GO:0032728	positive regulation of interferon-beta production	2	10	0.040465	OAS1, ISG15	20	42	19349	46.069	0.999956	0.489627	0.481534
GOTERM_BP_DIRECT	GO:0098586	cellular response to virus	2	10	0.0526722	OAS1, IFI6	20	55	19349	35.18	0.999998	0.606984	0.596951
GOTERM_MF_DIRECT	GO:0046982	protein heterodimerization activity	3	15	0.053144	NR4A2, DRAP1, XBP1	20	370	18770	7.60946	0.938272	1	1
GOTERM_MF_DIRECT	GO:0043022	ribosome binding	2	10	0.0685608	SPCS1, SEC61G	20	70	18770	26.8143	0.973277	1	1
GOTERM_BP_DIRECT	GO:0006952	defense response	2	10	0.0748229	CD83, MX1	20	79	19349	24.4924	1	0.823052	0.809448
GOTERM_MF_DIRECT	GO:0042802	identical protein binding	5	25	0.0873368	BST2, DRAP1, XBP1, MX1, PSME2	20	1704	18770	2.75381	0.990541	1	1
GOTERM_BP_DIRECT	GO:0034599	cellular response to oxidative stress	2	10	0.0982655	NR4A2, XBP1	20	105	19349	18.4276	1	1	0.987552
GOTERM_MF_DIRECT	GO:0008233	peptidase activity	2	10	0.0993149	SPCS2, SPCS1	20	103	18770	18.2233	0.995178	1	1
KEGG_PATHWAY	hsa03060	Protein export	3	15	0.000499	SPCS2, SPCS1, SEC61G	13	23	8112	81.3913	0.025128	0.025443	0.025443
KEGG_PATHWAY	hsa05171	Coronavirus disease - COVID-19	3	15	0.0445069	OAS1, MX1, ISG15	13	232	8112	8.06897	0.901914	1	1

## Sheet: Table S2B
Category	ID	Term	Count	%	PValue	Genes	List Total	Pop Hits	Pop Total	Fold Enrichment	Bonferroni	Benjamini	FDR
GOTERM_CC_DIRECT	GO:0070062	extracellular exosome	90	33.2103	2.07916e-14	SCARB2, VPS29, ARF4, B4GALT3, BTG2, HSP90AB1, ICAM2, ARPC5L, ZBTB8OS, ETFA, SLC2A3, YBX1, HSPB11, MYDGF, TUBA1A, NUDCD2, H2AFJ, FTH1, ARHGDIB, CFL1, STMN1, CPNE1, CD38, CD37, SH3BGRL3, CTSC, TMED4, GSTK1, TMED9, WARS, ANXA2, SARS, H2AFV, AHSA1, TALDO1, DYNLL1, PDIA6, YWHAZ, NME1, TPST2, PSMA5, PSMA3, PSMA4, NCL, CANX, MYH9, KDELR2, GARS, TAGLN2, UQCRC2, LCP1, PABPC1, LAP3, EZR, PHPT1, PFN1, MS4A1…	259	2811	18224	2.25282	6.99651e-12	7.00678e-12	6.36224e-12
GOTERM_CC_DIRECT	GO:0016020	membrane	73	26.9373	3.75328e-12	SCARB2, FKBP11, ARF4, HSP90AB1, GPAA1, ICAM2, HNRNPU, SEC61A1, C1QBP, ARHGDIB, CFL1, STMN1, PDE4B, CPNE1, CD38, CD37, SLC39A7, CTSC, JAK1, CD52, GSTK1, ANXA2, TAP1, FOS, DYNLL1, SDHA, DDOST, NME1, TPST2, DPM3, OAS2, NCL, DNAJB11, CANX, MYH9, PREB, PABPC1, EZR, PFN1, ERGIC2, VAMP2, HLA-DQB1, PPP1R15A, IGSF8, DDX5, RPN2, HM13, USO1, DERL1, RRBP1, PHB, LMF2, LMAN1, NCLN, CHST12, MLEC, MGAT1, CD59, R…	259	2200	18224	2.33477	1.26487e-09	6.32428e-10	5.74252e-10
GOTERM_CC_DIRECT	GO:0012507	ER to Golgi transport vesicle membrane	12	4.42804	1.33869e-10	CD74, LMAN1, HLA-DRB5, SAR1B, USO1, HLA-DPB1, HLA-DRA, CD59, HLA-DRB1, HLA-DQA1, HLA-DPA1, HLA-DQB1	259	52	18224	16.2376	4.51137e-08	1.30961e-08	1.18914e-08
GOTERM_CC_DIRECT	GO:0071556	integral component of lumenal side of endoplasmic reticulum membrane	10	3.69004	1.55443e-10	CD74, HLA-DRB5, HM13, CANX, HLA-DPB1, HLA-DRA, HLA-DRB1, HLA-DQA1, HLA-DPA1, HLA-DQB1	259	29	18224	24.2631	5.23843e-08	1.30961e-08	1.18914e-08
GOTERM_BP_DIRECT	GO:0060333	interferon-gamma-mediated signaling pathway	12	4.42804	9.14934e-09	MT2A, HLA-DRB5, OAS2, IRF7, HLA-DPB1, HLA-DRA, NMI, HLA-DRB1, HLA-DQA1, JAK1, HLA-DPA1, HLA-DQB1	256	71	16792	11.0863	1.19947e-05	1.19856e-05	1.18758e-05
GOTERM_CC_DIRECT	GO:0042613	MHC class II protein complex	8	2.95203	1.49481e-08	CD74, HLA-DRB5, HLA-DPB1, HLA-DRA, HLA-DRB1, HLA-DQA1, HLA-DPA1, HLA-DQB1	259	22	18224	25.5865	5.03749e-06	1.0075e-06	9.14822e-07
GOTERM_CC_DIRECT	GO:0005789	endoplasmic reticulum membrane	35	12.9151	6.44764e-08	PPP1R15A, FKBP11, FKBP2, RPN2, GPAA1, SAR1B, HM13, TECR, DERL1, TAPBPL, RNF5, LMF2, LMAN1, NCLN, MLEC, TMEM208, CD59, SLC39A7, HMOX2, SEC11C, TMED4, TMED9, SDF2L1, SSR3, TAP1, PDIA6, DDOST, SPCS3, DPM3, CANX, SRPRB, PREB, KDELR2, ERGIC2, FKBP3	259	862	18224	2.85696	2.17283e-05	3.62142e-06	3.2883e-06
GOTERM_MF_DIRECT	GO:0005515	protein binding	170	62.7306	1.02833e-07	SCARB2, VPS29, HDLBP, HNRNPU, IFI35, BACH1, PYCARD, RGS2, ZFP36, MT2A, SNRPD1, FTH1, CFL1, STMN1, ARHGDIB, CPNE1, SLC39A7, TXNL4A, JUNB, ZBP1, GSTK1, MBNL1, PHYKPL, SWAP70, IFRD2, UBE2E1, NOSIP, TALDO1, TAP1, IMP4, SDHA, PDIA6, PDIA4, DPM3, SELENOS, NCL, DNAJB11, CD2BP2, PREB, TAGLN2, UQCRC2, EZR, PFN1, FKBP3, SF1, ATF4, IGSF8, DDX5, FKBP2, RPN2, COX17, ZBTB1, WDR61, PHB, TXN, MRPL12, ZFP36L2, ZF…	248	8785	16881	1.31721	4.50399e-05	2.38138e-05	2.34341e-05
GOTERM_MF_DIRECT	GO:0042605	peptide antigen binding	8	2.95203	1.20145e-07	HLA-DRB5, HLA-DPB1, HLA-DRA, TAP1, HLA-DRB1, HLA-DQA1, HLA-DPA1, HLA-DQB1	248	28	16881	19.4482	5.2622e-05	2.38138e-05	2.34341e-05
GOTERM_BP_DIRECT	GO:0002504	antigen processing and presentation of peptide or polysaccharide antigen via MHC class II	7	2.58303	1.24394e-07	HLA-DRB5, HLA-DPB1, HLA-DRA, HLA-DRB1, HLA-DQA1, HLA-DPA1, HLA-DQB1	256	17	16792	27.0092	0.000163067	8.1478e-05	8.07316e-05
GOTERM_MF_DIRECT	GO:0044822	poly(A) RNA binding	41	15.1292	1.62737e-07	DDX5, HSP90AB1, RTCA, USO1, MRPS31, HDLBP, HNRNPU, RPS27L, RRBP1, YBX1, TXN, ZFP36L2, ZFP36L1, ZFP36, SNRPD1, RPS2, YARS, EIF5B, MBNL1, ANXA2, LSM1, NOSIP, HNRNPAB, YWHAZ, MANF, PDIA4, NME1, MRPL22, LSM8, EBNA1BP2, NCL, HNRNPA2B1, CANX, MYH9, PABPC1, TOP1, EZR, PFN1, GRSF1, FKBP3, SF1	248	1129	16881	2.47193	7.12762e-05	2.38138e-05	2.34341e-05
GOTERM_CC_DIRECT	GO:0005829	cytosol	82	30.2583	1.75446e-07	VPS29, ARF4, CDKN1A, BTG2, HSP90AB1, TRADD, IFI35, BACH1, PYCARD, SEC61A1, MT2A, RGS2, ZFP36, TUBA1A, SNRPD1, FTH1, C1QBP, ARHGDIB, TAGAP, STMN1, PDE4B, CPNE1, TRIM69, JAK1, ZBP1, EIF5B, WARS, ANXA2, TSC22D3, UBE2E1, RHOH, SARS, AHSA1, TALDO1, NOSIP, FOS, DYNLL1, YWHAZ, NME1, NT5C3A, PSMA5, PSMA3, PSMA4, OAS2, IRF7, MYH9, GARS, LCP1, PABPC1, EZR, PHPT1, PFN1, VAMP2, PPP1R15A, SAR1B, USO1, GLRX, T…	259	3315	18224	1.7405	5.91237e-05	8.44649e-06	7.66951e-06
GOTERM_BP_DIRECT	GO:0050852	T cell receptor signaling pathway	14	5.16605	4.16586e-07	HLA-DRB5, LIME1, PSMA5, NFKBIA, PSMA3, PSMA4, PTPRC, HLA-DPB1, PDE4B, HLA-DRA, HLA-DQA1, HLA-DRB1, HLA-DPA1, HLA-DQB1	256	148	16792	6.20481	0.000545996	0.000181909	0.000180243
GOTERM_CC_DIRECT	GO:0005739	mitochondrion	43	15.8672	7.58136e-07	PPP1R15A, ACADVL, HSP90AB1, MRPS33, COX17, MRPS31, NDUFB1, GLRX, ETFA, PHB, TXN, MRPL12, ADH5, C12ORF65, PYCARD, RGS2, HINT2, PRDX4, MPC1, C1QBP, FTH1, CCT7, DCPS, ARGLU1, IDH3A, TIMM8B, GSTK1, IDH2, MRPS18B, TAP1, REXO2, DYNLL1, SDHA, YWHAZ, MRPL22, NT5C3A, OXLD1, OAS2, NDUFAF4, UQCRC2, LAP3, GRSF1, TOMM5	259	1331	18224	2.27318	0.000255459	3.19365e-05	2.89987e-05
GOTERM_CC_DIRECT	GO:0030658	transport vesicle membrane	8	2.95203	9.11633e-07	CD74, HLA-DRB5, HLA-DPB1, HLA-DRA, HLA-DRB1, HLA-DQA1, HLA-DPA1, HLA-DQB1	259	38	18224	14.8132	0.000307173	3.41356e-05	3.09955e-05
GOTERM_BP_DIRECT	GO:0019886	antigen processing and presentation of exogenous peptide antigen via MHC class II	11	4.05904	1.32236e-06	CD74, HLA-DRB5, SAR1B, CANX, HLA-DPB1, HLA-DRA, DYNLL1, HLA-DRB1, HLA-DQA1, HLA-DPA1, HLA-DQB1	256	92	16792	7.84273	0.00173212	0.000433073	0.000429106
GOTERM_CC_DIRECT	GO:0030669	clathrin-coated endocytic vesicle membrane	8	2.95203	1.56625e-06	CD74, HLA-DRB5, HLA-DPB1, HLA-DRA, HLA-DRB1, HLA-DQA1, HLA-DPA1, HLA-DQB1	259	41	18224	13.7294	0.000527686	5.27825e-05	4.79272e-05
GOTERM_MF_DIRECT	GO:0032395	MHC class II receptor activity	6	2.21402	1.71584e-06	HLA-DPB1, HLA-DRA, HLA-DRB1, HLA-DQA1, HLA-DPA1, HLA-DQB1	248	15	16881	27.2274	0.000751255	0.000188313	0.00018531
GOTERM_CC_DIRECT	GO:0005783	endoplasmic reticulum	31	11.4391	2.34683e-06	PPP1R15A, FKBP2, RPN2, SAR1B, HM13, USO1, TECR, DERL1, RRBP1, PYCARD, MLEC, SLC39A7, TMED9, AHSA1, FOS, PDIA6, DDOST, MANF, TPST2, NT5C3A, SPCS3, DPM3, SELENOS, OAS2, DNAJB11, CANX, KDELR2, CRELD2, CLEC2D, NUCB2, CD320	259	828	18224	2.63436	0.000790572	7.18985e-05	6.52847e-05
GOTERM_CC_DIRECT	GO:0030176	integral component of endoplasmic reticulum membrane	10	3.69004	1.69276e-05	SEC61A1, DPM3, SELENOS, SLC35B1, TECR, DERL1, SARAF, TAP1, PREB, RRBP1	259	104	18224	6.76567	0.0056884	0.000475382	0.000431653
GOTERM_BP_DIRECT	GO:0019882	antigen processing and presentation	8	2.95203	1.86923e-05	CD74, HLA-DRB5, HLA-DPB1, HLA-DRA, HLA-DRB1, HLA-DQA1, HLA-DPA1, HLA-DQB1	256	55	16792	9.54091	0.024208	0.00441448	0.00437404
GOTERM_BP_DIRECT	GO:0006457	protein folding	13	4.79705	2.0219e-05	FKBP11, FKBP2, HSP90AB1, TXN, PDIA6, PDIA4, LMAN1, NUDCD2, DNAJB11, CANX, MLEC, CCT7, PFDN6	256	180	16792	4.73733	0.0261591	0.00441448	0.00437404
GOTERM_CC_DIRECT	GO:0030529	intracellular ribonucleoprotein complex	11	4.05904	2.41957e-05	ZFP36, DDX5, SNRPD1, NCL, HNRNPA2B1, HNRNPU, YBX1, PABPC1, HNRNPAB, ZFP36L2, ZFP36L1	259	136	18224	5.69112	0.00812089	0.000627227	0.000569529
GOTERM_MF_DIRECT	GO:0098641	cadherin binding involved in cell-cell adhesion	16	5.90406	2.53442e-05	HSP90AB1, ANXA2, SWAP70, USO1, HDLBP, AHSA1, YWHAZ, MYH9, SNX9, TAGLN2, RPS2, PFN1, EZR, ARGLU1, S100A11, SNX5	248	290	16881	3.75551	0.0110395	0.00222522	0.00218974
GOTERM_CC_DIRECT	GO:0000139	Golgi membrane	23	8.48708	3.7911e-05	CD74, B4GALT3, TMED9, HLA-DRB5, USO1, NOSIP, TAPBPL, TPST2, LMAN1, CHST12, HLA-DPB1, HLA-DRA, PREB, KDELR2, CD59, MGAT1, ST6GALNAC4, CD55, HLA-DQA1, CTSC, HLA-DRB1, HLA-DPA1, HLA-DQB1	259	591	18224	2.73832	0.012695	0.000902074	0.000819094
GOTERM_CC_DIRECT	GO:0030666	endocytic vesicle membrane	8	2.95203	4.01517e-05	CD74, HLA-DRB5, HLA-DPB1, HLA-DRA, HLA-DRB1, HLA-DQA1, HLA-DPA1, HLA-DQB1	259	66	18224	8.52884	0.0134402	0.000902074	0.000819094
GOTERM_CC_DIRECT	GO:0005913	cell-cell adherens junction	16	5.90406	6.07102e-05	HSP90AB1, ANXA2, SWAP70, USO1, HDLBP, AHSA1, YWHAZ, MYH9, SNX9, TAGLN2, RPS2, PFN1, EZR, ARGLU1, S100A11, SNX5	259	323	18224	3.48547	0.0202521	0.00127871	0.00116108
GOTERM_MF_DIRECT	GO:0023026	MHC class II protein complex binding	5	1.84502	7.08908e-05	CD74, HSP90AB1, HLA-DRA, MS4A1, HLA-DRB1	248	16	16881	21.2714	0.0305741	0.00518685	0.00510414
GOTERM_CC_DIRECT	GO:0005765	lysosomal membrane	14	5.16605	0.000151648	SCARB2, CD74, HLA-DRB5, HSP90AB1, ANXA2, HM13, LAPTM5, TM9SF1, HLA-DPB1, HLA-DRA, HLA-DQA1, HLA-DRB1, HLA-DPA1, HLA-DQB1	259	274	18224	3.59519	0.0498251	0.00300619	0.00272966
GOTERM_CC_DIRECT	GO:0005634	nucleus	105	38.7454	0.000165135	RTCA, HDLBP, HNRNPU, IFI35, BACH1, BACH2, PYCARD, RGS2, ZFP36, MT2A, SNRPD1, FTH1, CFL1, CPNE1, TXNL4A, IER2, ZBP1, MBNL1, SWAP70, IFRD2, UBE2E1, NOSIP, TALDO1, EBNA1BP2, NCL, DNAJB11, CD2BP2, PREB, LAP3, PFN1, FKBP3, SF1, ATF4, DDX5, RPN2, ZBTB1, WDR61, PHB, TXN, ZFP36L2, ZFP36L1, PRDX4, SHARPIN, ARGLU1, SKIL, S100A11, YARS, H3F3A, LSM1, MANF, NFKBIA, CDK4, REL, NOP10, CSRNP1, CDKN1A, ACADVL, BT…	259	5415	18224	1.36438	0.0541346	0.00309169	0.00280729
GOTERM_BP_DIRECT	GO:0045454	cell redox homeostasis	8	2.95203	0.00016685	PRDX4, SELENOS, SH3BGRL3, GLRX, TXN, PDIA6, TXNDC15, PDIA4	256	77	16792	6.81494	0.196484	0.0266645	0.0264202
GOTERM_BP_DIRECT	GO:0043488	regulation of mRNA stability	9	3.32103	0.000173842	PSMA5, ZFP36, PSMA3, PSMA4, EXOSC8, PABPC1, YWHAZ, ZFP36L2, ZFP36L1	256	103	16792	5.73149	0.203817	0.0266645	0.0264202
GOTERM_CC_DIRECT	GO:0032588	trans-Golgi network membrane	8	2.95203	0.000174563	CD74, HLA-DRB5, HLA-DPB1, HLA-DRA, HLA-DRB1, HLA-DQA1, HLA-DPA1, HLA-DQB1	259	83	18224	6.78197	0.0571356	0.0030962	0.00281138
GOTERM_BP_DIRECT	GO:0000288	nuclear-transcribed mRNA catabolic process, deadenylation-dependent decay	4	1.47601	0.000183191	ZFP36, DCPS, ZFP36L2, ZFP36L1	256	8	16792	32.7969	0.213518	0.0266645	0.0264202
GOTERM_BP_DIRECT	GO:0036498	IRE1-mediated unfolded protein response	7	2.58303	0.000265628	MYDGF, SEC61A1, ACADVL, DNAJB11, SRPRB, PREB, PDIA6	256	59	16792	7.78231	0.294102	0.0318485	0.0315568
GOTERM_BP_DIRECT	GO:0098609	cell-cell adhesion	14	5.16605	0.00026743	HSP90AB1, ANXA2, SWAP70, USO1, HDLBP, AHSA1, YWHAZ, SNX9, TAGLN2, RPS2, PFN1, ARGLU1, S100A11, SNX5	256	271	16792	3.38861	0.295769	0.0318485	0.0315568
GOTERM_CC_DIRECT	GO:0009986	cell surface	20	7.38007	0.000275787	CD74, HSP90AB1, ANXA2, HM13, CXCR4, HNRNPU, PHB, PDIA4, PTPRC, C1QBP, HLA-DPB1, HLA-DRA, CD38, CD59, CLEC2D, HCST, CD55, ADA, HLA-DRB1, HLA-DPA1	259	542	18224	2.59642	0.0887636	0.004647	0.00421953
GOTERM_BP_DIRECT	GO:0018279	protein N-linked glycosylation via asparagine	6	2.21402	0.000330949	LMAN1, DPM3, RPN2, OSTC, ST6GALNAC4, DDOST	256	40	16792	9.83906	0.352052	0.0361286	0.0357976
GOTERM_CC_DIRECT	GO:0036513	Derlin-1 retrotranslocation complex	4	1.47601	0.000425445	SELENOS, HM13, DERL1, RNF5	259	11	18224	25.5865	0.133597	0.0068149	0.00618801
GOTERM_CC_DIRECT	GO:0005737	cytoplasm	100	36.9004	0.000444889	VPS29, ARPC5L, HDLBP, BACH1, BACH2, IFI44L, PYCARD, RGS2, ZFP36, MT2A, FTH1, CFL1, STMN1, ARHGDIB, CPNE1, TXNL4A, IER2, ZBP1, MBNL1, SWAP70, NOSIP, SARS, TALDO1, CD2BP2, LAP3, EZR, PFN1, ATF4, COX17, WDR61, PHB, TXN, ZFP36L2, ZFP36L1, CD79B, CD79A, SHARPIN, SNX9, SKIL, S100A11, MCTS1, YARS, LSM1, NMI, FAM136A, NFKBIA, SRPRB, GRSF1, ADA, B4GALT3, ACADVL, BTG1, HSP90AB1, TRADD, TECR, YBX1, AFF3, NU…	259	5222	18224	1.34743	0.139259	0.0068149	0.00618801
GOTERM_CC_DIRECT	GO:0005925	focal adhesion	16	5.90406	0.000480878	SCARB2, ARPC5L, REXO2, YWHAZ, ARHGAP24, PTPRC, CFL1, MYH9, CD59, LCP1, PABPC1, RPS2, LAP3, PFN1, EZR, JAK1	259	391	18224	2.8793	0.14964	0.00704591	0.00639777
GOTERM_BP_DIRECT	GO:0006888	ER to Golgi vesicle-mediated transport	10	3.69004	0.000767774	ARF4, LMAN1, TMED9, SAR1B, USO1, PREB, CD59, DYNLL1, CTSC, CD55	256	160	16792	4.09961	0.634664	0.077368	0.0766593
GOTERM_BP_DIRECT	GO:1900153	positive regulation of nuclear-transcribed mRNA catabolic process, deadenylation-dependent decay	4	1.47601	0.00111295	ZFP36, PABPC1, ZFP36L2, ZFP36L1	256	14	16792	18.7411	0.767739	0.104077	0.103124
GOTERM_MF_DIRECT	GO:0051082	unfolded protein binding	8	2.95203	0.00116855	ERLEC1, LMAN1, HSP90AB1, NUDCD2, CANX, DNAJB11, CCT7, PFDN6	248	110	16881	4.95044	0.400778	0.0732846	0.072116
GOTERM_BP_DIRECT	GO:0031295	T cell costimulation	7	2.58303	0.00119172	HLA-DRB5, HLA-DPB1, HLA-DRA, HLA-DRB1, HLA-DQA1, HLA-DPA1, HLA-DQB1	256	78	16792	5.88662	0.790552	0.104077	0.103124
GOTERM_CC_DIRECT	GO:0005743	mitochondrial inner membrane	16	5.90406	0.00161434	TIMM8B, GSTK1, ACADVL, MRPS33, IDH2, MRPS31, MRPS18B, NDUFB1, PHB, MRPL12, SDHA, MRPL22, MPC1, NDUFAF4, TIMM17B, UQCRC2	259	441	18224	2.55285	0.419852	0.022668	0.0205828
GOTERM_CC_DIRECT	GO:0001726	ruffle	7	2.58303	0.00175338	ANXA2, MYH9, SNX9, LCP1, EZR, S100A11, SNX5	259	90	18224	5.47267	0.446453	0.0236356	0.0214614
GOTERM_MF_DIRECT	GO:0017091	AU-rich element binding	4	1.47601	0.00180803	ZFP36, EXOSC8, ZFP36L2, ZFP36L1	248	17	16881	16.0161	0.547349	0.0992156	0.0976336
GOTERM_CC_DIRECT	GO:0033116	endoplasmic reticulum-Golgi intermediate compartment membrane	6	2.21402	0.00211251	LMAN1, TMED9, CD59, ERGIC2, CTSC, CD55	259	64	18224	6.59653	0.509667	0.0273814	0.0248627
GOTERM_BP_DIRECT	GO:0002381	immunoglobulin production involved in immunoglobulin mediated immune response	3	1.10701	0.00222873	HLA-DRB5, HLA-DRB1, HLA-DQB1	256	5	16792	39.3562	0.946342	0.168395	0.166853
GOTERM_BP_DIRECT	GO:0048208	COPII vesicle coating	6	2.21402	0.00231099	LMAN1, SAR1B, USO1, PREB, CD59, CTSC	256	61	16792	6.45184	0.951839	0.168395	0.166853
GOTERM_BP_DIRECT	GO:0061077	chaperone-mediated protein folding	5	1.84502	0.00231383	FKBP11, FKBP2, CANX, FKBP3, PDIA4	256	37	16792	8.86402	0.952019	0.168395	0.166853
GOTERM_CC_DIRECT	GO:0005793	endoplasmic reticulum-Golgi intermediate compartment	6	2.21402	0.00275927	MYDGF, LMAN1, TMED9, STK17B, PDIA6, NUCB2	259	68	18224	6.20849	0.605903	0.0344397	0.0312717
GOTERM_BP_DIRECT	GO:0030890	positive regulation of B cell proliferation	5	1.84502	0.00281416	CD74, CDKN1A, PTPRC, CD38, ADA	256	39	16792	8.40946	0.975142	0.194029	0.192251
GOTERM_MF_DIRECT	GO:0003723	RNA binding	18	6.64207	0.00296535	ZBP1, MBNL1, RTCA, HDLBP, HNRNPU, SARS, YBX1, MRPL12, HNRNPAB, LSM8, SNRPD1, NCL, HNRNPA2B1, PABPC1, RPS2, GRSF1, JUNB, SF1	248	547	16881	2.23992	0.727673	0.144643	0.142337
GOTERM_BP_DIRECT	GO:0006418	tRNA aminoacylation for protein translation	5	1.84502	0.00309007	YARS, WARS, MARS, SARS, GARS	256	40	16792	8.19922	0.982705	0.2024	0.200546
GOTERM_BP_DIRECT	GO:0032527	protein exit from endoplasmic reticulum	3	1.10701	0.00330963	LMAN1, TMED9, PREB	256	6	16792	32.7969	0.987043	0.206458	0.204567
GOTERM_CC_DIRECT	GO:0009897	external side of plasma membrane	10	3.69004	0.00343218	CD79B, CD74, CD79A, HLA-DRB5, PTPRC, CXCR3, CD69, MS4A1, HLA-DRB1, ADA	259	213	18224	3.30342	0.686085	0.0413087	0.0375088
GOTERM_BP_DIRECT	GO:0002455	humoral immune response mediated by circulating immunoglobulin	3	1.10701	0.00458716	HLA-DRB5, HLA-DRB1, HLA-DQB1	256	7	16792	28.1116	0.997589	0.273145	0.270643
GOTERM_CC_DIRECT	GO:0000932	cytoplasmic mRNA processing body	6	2.21402	0.00498659	ZFP36, PSMA4, LSM1, TOP1, DCPS, ZFP36L1	259	78	18224	5.41253	0.814497	0.0574467	0.0521623
GOTERM_MF_DIRECT	GO:0015035	protein disulfide oxidoreductase activity	4	1.47601	0.0049907	GSTK1, SH3BGRL3, GLRX, TXN	248	24	16881	11.3448	0.88824	0.219092	0.215598
GOTERM_CC_DIRECT	GO:0036464	cytoplasmic ribonucleoprotein granule	4	1.47601	0.00512348	TUBA1A, NCL, HNRNPU, PABPC1	259	25	18224	11.2581	0.822902	0.0574467	0.0521623
GOTERM_CC_DIRECT	GO:0019773	proteasome core complex, alpha-subunit complex	3	1.10701	0.00528442	PSMA5, PSMA3, PSMA4	259	8	18224	26.3861	0.832299	0.0574467	0.0521623
GOTERM_MF_DIRECT	GO:0003730	mRNA 3'-UTR binding	5	1.84502	0.00565843	ZFP36, HNRNPA2B1, PABPC1, ZFP36L2, ZFP36L1	248	49	16881	6.94577	0.91671	0.225823	0.222222
GOTERM_CC_DIRECT	GO:0005654	nucleoplasm	56	20.6642	0.00568059	CDKN1A, HSP90AB1, RTCA, ZBTB8OS, HNRNPU, YBX1, AFF3, IFI44L, SNRPD1, SLC39A7, TXNL4A, JUNB, IER2, KDM6B, MBNL1, HSBP1, UBE2E1, MRPS18B, IMP4, FOS, YWHAZ, PSMA5, ARL4A, PSMA3, PSMA4, NCL, IRF7, CD2BP2, GARS, UQCRC2, TOP1, LAP3, ATF4, SF1, DDX5, ZBTB1, RPS27L, WDR61, PHB, TXN, CD79B, EXOSC8, RPS2, DCPS, ARGLU1, SKIL, YIPF3, H3F3A, NMI, HNRNPAB, LSM8, FABP5, CDK4, HNRNPA2B1, REL, NOP10	259	2784	18224	1.41535	0.853366	0.0598237	0.0543206
GOTERM_BP_DIRECT	GO:0000398	mRNA splicing, via spliceosome	10	3.69004	0.00696512	LSM8, DDX5, SNRPD1, HNRNPA2B1, CD2BP2, HNRNPU, YBX1, PABPC1, TXNL4A, SF1	256	222	16792	2.95467	0.999895	0.396709	0.393075
GOTERM_MF_DIRECT	GO:0004579	dolichyl-diphosphooligosaccharide-protein glycotransferase activity	3	1.10701	0.00717312	RPN2, OSTC, DDOST	248	9	16881	22.6895	0.957283	0.262417	0.258232
GOTERM_BP_DIRECT	GO:0034097	response to cytokine	5	1.84502	0.00794615	REL, FOS, SKIL, JUNB, DDOST	256	52	16792	6.30709	0.999971	0.433727	0.429754
GOTERM_CC_DIRECT	GO:0008250	oligosaccharyltransferase complex	3	1.10701	0.00833565	RPN2, OSTC, DDOST	259	10	18224	21.1089	0.940447	0.0851247	0.0772942
GOTERM_BP_DIRECT	GO:0050853	B cell receptor signaling pathway	5	1.84502	0.00906688	CD79B, CD79A, PTPRC, CD38, LIME1	256	54	16792	6.0735	0.999993	0.475105	0.470753
GOTERM_BP_DIRECT	GO:0070126	mitochondrial translational termination	6	2.21402	0.00997354	MRPS33, MRPS31, MRPS18B, MRPL12, MRPL22, C12ORF65	256	86	16792	4.57631	0.999998	0.502513	0.49791
GOTERM_CC_DIRECT	GO:0001931	uropod	3	1.10701	0.0100935	ICAM2, MYH9, EZR	259	11	18224	19.1899	0.967248	0.0971857	0.0882458
GOTERM_CC_DIRECT	GO:0034663	endoplasmic reticulum chaperone complex	3	1.10701	0.0100935	SDF2L1, DNAJB11, PDIA6	259	11	18224	19.1899	0.967248	0.0971857	0.0882458
GOTERM_MF_DIRECT	GO:0003729	mRNA binding	7	2.58303	0.0102125	ZFP36, C1QBP, LSM1, RPS2, GRSF1, HNRNPAB, ZFP36L1	248	125	16881	3.81184	0.988847	0.303253	0.298418
GOTERM_MF_DIRECT	GO:0009055	electron carrier activity	6	2.21402	0.0103336	ACADVL, SH3BGRL3, GLRX, ETFA, SDHA, ADH5	248	90	16881	4.5379	0.989429	0.303253	0.298418
GOTERM_BP_DIRECT	GO:0002474	antigen processing and presentation of peptide antigen via MHC class I	4	1.47601	0.0103825	SAR1B, CANX, TAP1, HLA-DQB1	256	30	16792	8.74583	0.999999	0.503746	0.499131
GOTERM_MF_DIRECT	GO:0035925	mRNA 3'-UTR AU-rich region binding	3	1.10701	0.0107497	ZFP36, ZFP36L2, ZFP36L1	248	11	16881	18.5641	0.991208	0.303253	0.298418
GOTERM_MF_DIRECT	GO:0032403	protein complex binding	9	3.32103	0.0110525	NFKBIA, CDKN1A, SHARPIN, CDK4, TRADD, CFLAR, TAPBPL, UQCRC2, SKIL	248	206	16881	2.97387	0.992311	0.303253	0.298418
GOTERM_BP_DIRECT	GO:0060213	positive regulation of nuclear-transcribed mRNA poly(A) tail shortening	3	1.10701	0.0115422	ZFP36, BTG2, PABPC1	256	11	16792	17.8892	1	0.540011	0.535064
GOTERM_CC_DIRECT	GO:0001772	immunological synapse	4	1.47601	0.012143	MYH9, RHOH, CD37, EZR	259	34	18224	8.27799	0.983711	0.113672	0.103215
GOTERM_BP_DIRECT	GO:0006955	immune response	14	5.16605	0.01234	CD74, HLA-DRB5, CD79B, OAS2, C1QBP, FTH1, HLA-DPB1, HLA-DRA, LTB, HLA-DQA1, CTSC, HLA-DRB1, HLA-DPA1, HLA-DQB1	256	421	16792	2.18126	1	0.557429	0.552323
GOTERM_BP_DIRECT	GO:0006915	apoptotic process	17	6.27306	0.0130628	YARS, PPP1R15A, CSRNP1, TRADD, CXCR4, CFLAR, DYNLL1, ZFP36L1, PYCARD, NFKBIA, MYDGF, HINT2, C1QBP, STK17B, CXCR3, TRIM69, CTSC	256	567	16792	1.96666	1	0.561379	0.556236
GOTERM_BP_DIRECT	GO:0071712	ER-associated misfolded protein catabolic process	3	1.10701	0.0137131	SDF2L1, DERL1, RNF5	256	12	16792	16.3984	1	0.561379	0.556236
GOTERM_BP_DIRECT	GO:0061158	3'-UTR-mediated mRNA destabilization	3	1.10701	0.0137131	ZFP36, ZFP36L2, ZFP36L1	256	12	16792	16.3984	1	0.561379	0.556236
GOTERM_CC_DIRECT	GO:0010494	cytoplasmic stress granule	4	1.47601	0.0141928	ZFP36, MBNL1, YBX1, PABPC1	259	36	18224	7.8181	0.991911	0.127892	0.116128
GOTERM_CC_DIRECT	GO:0042470	melanosome	6	2.21402	0.0144211	HSP90AB1, ANXA2, CANX, PDIA6, YWHAZ, PDIA4	259	101	18224	4.17998	0.992518	0.127892	0.116128
GOTERM_MF_DIRECT	GO:0044548	S100 protein binding	3	1.10701	0.0149548	ANXA2, EZR, S100A11	248	13	16881	15.7081	0.998639	0.386185	0.380027
GOTERM_BP_DIRECT	GO:0005975	carbohydrate metabolic process	8	2.95203	0.0171189	B4GALT3, DPM3, IDH2, MLEC, TALDO1, SLC2A3, MGAT1, IDH3A	256	174	16792	3.0158	1	0.679567	0.673342
GOTERM_CC_DIRECT	GO:0005788	endoplasmic reticulum lumen	8	2.95203	0.0197724	ERLEC1, MYDGF, SDF2L1, CANX, DNAJB11, PDIA6, CTSC, PDIA4	259	192	18224	2.93179	0.998806	0.168098	0.152635
GOTERM_CC_DIRECT	GO:0005730	nucleolus	21	7.74908	0.0199523	CDKN1A, ACADVL, DDX5, USO1, MRPS31, IMP4, REXO2, PYCARD, ARL4A, RGS2, EBNA1BP2, HINT2, CDK4, C1QBP, NCL, EXOSC8, TRIM69, RPS2, TOP1, EZR, ERGIC2	259	857	18224	1.72418	0.998877	0.168098	0.152635
GOTERM_BP_DIRECT	GO:0035690	cellular response to drug	5	1.84502	0.0207986	MT2A, HSP90AB1, PDE4B, CD69, NME1	256	69	16792	4.75317	1	0.770503	0.763445
GOTERM_BP_DIRECT	GO:0036503	ERAD pathway	3	1.10701	0.0211741	ERLEC1, DERL1, RNF5	256	15	16792	13.1188	1	0.770503	0.763445
GOTERM_BP_DIRECT	GO:0002437	inflammatory response to antigenic stimulus	3	1.10701	0.0211741	KDM6B, HLA-DRB5, HLA-DRB1	256	15	16792	13.1188	1	0.770503	0.763445
GOTERM_CC_DIRECT	GO:0043209	myelin sheath	7	2.58303	0.0212698	TUBA1A, CANX, UQCRC2, PHB, SDHA, EZR, IDH3A	259	152	18224	3.2404	0.999286	0.174828	0.158746
GOTERM_CC_DIRECT	GO:0005682	U5 snRNP	3	1.10701	0.023606	SNRPD1, CD2BP2, TXNL4A	259	17	18224	12.417	0.999681	0.18941	0.171987
GOTERM_MF_DIRECT	GO:0004812	aminoacyl-tRNA ligase activity	3	1.10701	0.0250949	YARS, WARS, MARS	248	17	16881	12.0121	0.999985	0.612036	0.602277
GOTERM_BP_DIRECT	GO:0006886	intracellular protein transport	9	3.32103	0.0279192	VPS29, CD74, SELENOS, SAR1B, USO1, TIMM17B, SNX9, KDELR2, SNX5	256	236	16792	2.50146	1	0.918276	0.909864
GOTERM_CC_DIRECT	GO:0036502	Derlin-1-VIMP complex	2	0.738007	0.0281147	SELENOS, DERL1	259	2	18224	70.3629	0.999933	0.22034	0.200072
GOTERM_BP_DIRECT	GO:0006486	protein glycosylation	6	2.21402	0.0290215	B4GALT3, SDF2L1, OAS2, MGAT1, ST6GALNAC4, DDOST	256	113	16792	3.48285	1	0.918276	0.909864
GOTERM_MF_DIRECT	GO:0016531	copper chaperone activity	2	0.738007	0.0290504	COX17, ATOX1	248	2	16881	68.0685	0.999998	0.671218	0.660515
GOTERM_CC_DIRECT	GO:0032587	ruffle membrane	5	1.84502	0.0290741	ARF4, CFL1, LCP1, EZR, NME1	259	82	18224	4.29042	0.999952	0.222681	0.202197
GOTERM_BP_DIRECT	GO:0050870	positive regulation of T cell activation	3	1.10701	0.0299491	PYCARD, HLA-DPB1, HLA-DPA1	256	18	16792	10.9323	1	0.918276	0.909864
GOTERM_BP_DIRECT	GO:1902172	regulation of keratinocyte apoptotic process	2	0.738007	0.0301419	ZFP36, ZFP36L1	256	2	16792	65.5938	1	0.918276	0.909864
GOTERM_BP_DIRECT	GO:0031086	nuclear-transcribed mRNA catabolic process, deadenylation-independent decay	2	0.738007	0.0301419	ZFP36, ZFP36L1	256	2	16792	65.5938	1	0.918276	0.909864
GOTERM_BP_DIRECT	GO:1904582	positive regulation of intracellular mRNA localization	2	0.738007	0.0301419	ZFP36, ZFP36L1	256	2	16792	65.5938	1	0.918276	0.909864
GOTERM_BP_DIRECT	GO:0002506	polysaccharide assembly with MHC class II protein complex	2	0.738007	0.0301419	HLA-DRA, HLA-DRB1	256	2	16792	65.5938	1	0.918276	0.909864
GOTERM_CC_DIRECT	GO:0005840	ribosome	7	2.58303	0.0309999	MRPS33, CANX, MRPS18B, RPS27L, RRBP1, RPS2, SF1	259	166	18224	2.96711	0.999975	0.232155	0.210799
GOTERM_BP_DIRECT	GO:0032729	positive regulation of interferon-gamma production	4	1.47601	0.0325403	PYCARD, PDE4B, HLA-DPB1, HLA-DPA1	256	46	16792	5.7038	1	0.943853	0.935207
GOTERM_BP_DIRECT	GO:0051591	response to cAMP	4	1.47601	0.0325403	DUSP1, FOS, JUNB, NME1	256	46	16792	5.7038	1	0.943853	0.935207
GOTERM_BP_DIRECT	GO:0045638	negative regulation of myeloid cell differentiation	3	1.10701	0.0331429	NFKBIA, ZFP36, WDR61	256	19	16792	10.3569	1	0.943853	0.935207
GOTERM_MF_DIRECT	GO:0005528	FK506 binding	3	1.10701	0.0340702	FKBP11, FKBP2, FKBP3	248	20	16881	10.2103	1	0.74784	0.735915
GOTERM_BP_DIRECT	GO:0033209	tumor necrosis factor-mediated signaling pathway	6	2.21402	0.0340716	PYCARD, PSMA5, PSMA3, PSMA4, TRADD, LTB	256	118	16792	3.33528	1	0.949656	0.940957
GOTERM_CC_DIRECT	GO:0005839	proteasome core complex	3	1.10701	0.0351294	PSMA5, PSMA3, PSMA4	259	21	18224	10.0518	0.999994	0.249871	0.226886
GOTERM_CC_DIRECT	GO:0005791	rough endoplasmic reticulum	4	1.47601	0.0354936	SEC61A1, RPN2, HM13, CANX	259	51	18224	5.51866	0.999995	0.249871	0.226886
GOTERM_CC_DIRECT	GO:0031982	vesicle	6	2.21402	0.03559	ANXA2, CFL1, CD59, TAGLN2, EZR, VAMP2	259	128	18224	3.29826	0.999995	0.249871	0.226886
GOTERM_BP_DIRECT	GO:0042326	negative regulation of phosphorylation	3	1.10701	0.0364634	CDKN1A, RHOH, DYNLL1	256	20	16792	9.83906	1	0.974837	0.965907
GOTERM_BP_DIRECT	GO:0071385	cellular response to glucocorticoid stimulus	3	1.10701	0.0364634	ZFP36, ZFP36L2, ZFP36L1	256	20	16792	9.83906	1	0.974837	0.965907
GOTERM_MF_DIRECT	GO:0004298	threonine-type endopeptidase activity	3	1.10701	0.0373	PSMA5, PSMA3, PSMA4	248	21	16881	9.72408	1	0.779747	0.767313
GOTERM_BP_DIRECT	GO:0070125	mitochondrial translational elongation	5	1.84502	0.0404699	MRPS33, MRPS31, MRPS18B, MRPL12, MRPL22	256	85	16792	3.85846	1	1	0.991597
GOTERM_CC_DIRECT	GO:0046540	U4/U6 x U5 tri-snRNP complex	3	1.10701	0.0415513	LSM8, CD2BP2, TXNL4A	259	23	18224	9.17777	0.999999	0.276705	0.251252
GOTERM_CC_DIRECT	GO:0071013	catalytic step 2 spliceosome	5	1.84502	0.0417034	DDX5, SNRPD1, HNRNPA2B1, HNRNPU, PABPC1	259	92	18224	3.82407	0.999999	0.276705	0.251252
GOTERM_CC_DIRECT	GO:0019815	B cell receptor complex	2	0.738007	0.0418753	CD79B, CD79A	259	3	18224	46.9086	0.999999	0.276705	0.251252
GOTERM_MF_DIRECT	GO:0017099	very-long-chain-acyl-CoA dehydrogenase activity	2	0.738007	0.0432589	ACADVL, TECR	248	3	16881	45.379	1	0.863211	0.849447
GOTERM_BP_DIRECT	GO:2001179	regulation of interleukin-10 secretion	2	0.738007	0.0448717	HLA-DRB5, HLA-DRB1	256	3	16792	43.7292	1	1	0.991597
GOTERM_BP_DIRECT	GO:0043066	negative regulation of apoptotic process	13	4.79705	0.0455238	CD74, ARF4, CDKN1A, FCMR, BCL2A1, DUSP1, CFLAR, YWHAZ, NFKBIA, MYDGF, CFL1, CD38, CD59	256	455	16792	1.87411	1	1	0.991597
GOTERM_CC_DIRECT	GO:0030133	transport vesicle	5	1.84502	0.0460096	TMED9, YIPF3, USO1, KDELR2, CD55	259	95	18224	3.70331	1	0.298178	0.270749
GOTERM_BP_DIRECT	GO:0000122	negative regulation of transcription from RNA polymerase II promoter	18	6.64207	0.0482506	DDX5, BTG2, HSBP1, TSC22D3, ZBTB1, YBX1, PHB, TXN, BACH1, BACH2, ZFP36, C1QBP, HNRNPA2B1, REL, IRF7, EZR, SKIL, JUNB	256	720	16792	1.63984	1	1	0.991597
GOTERM_CC_DIRECT	GO:0010008	endosome membrane	7	2.58303	0.0482661	VPS29, IRF7, HLA-DPB1, HLA-DQA1, HLA-DPA1, CD320, HLA-DQB1	259	185	18224	2.66238	1	0.301893	0.274123
GOTERM_CC_DIRECT	GO:0005763	mitochondrial small ribosomal subunit	3	1.10701	0.0483746	MRPS33, MRPS31, MRPS18B	259	25	18224	8.44355	1	0.301893	0.274123
GOTERM_BP_DIRECT	GO:0048146	positive regulation of fibroblast proliferation	4	1.47601	0.0487229	CD74, CDKN1A, ANXA2, CDK4	256	54	16792	4.8588	1	1	0.991597
GOTERM_MF_DIRECT	GO:0048306	calcium-dependent protein binding	4	1.47601	0.0530511	DDX5, ANXA2, S100A11, VAMP2	248	58	16881	4.69438	1	0.959517	0.944218
GOTERM_CC_DIRECT	GO:0005623	cell	5	1.84502	0.0537165	PRDX4, FTH1, SH3BGRL3, TXNDC15, PDIA4	259	100	18224	3.51815	1	0.329136	0.298859
GOTERM_BP_DIRECT	GO:0007204	positive regulation of cytosolic calcium ion concentration	6	2.21402	0.0537223	CD52, CXCR3, SWAP70, CD38, CXCR4, CD55	256	134	16792	2.93703	1	1	0.991597
GOTERM_BP_DIRECT	GO:0006465	signal peptide processing	3	1.10701	0.0548089	SPCS3, HM13, SEC11C	256	25	16792	7.87125	1	1	0.991597
GOTERM_BP_DIRECT	GO:0015949	nucleobase-containing small molecule interconversion	3	1.10701	0.0548089	GLRX, TXN, NME1	256	25	16792	7.87125	1	1	0.991597
GOTERM_MF_DIRECT	GO:0051020	GTPase binding	3	1.10701	0.0550546	PREB, LCP1, YBX1	248	26	16881	7.85406	1	0.959517	0.944218
GOTERM_CC_DIRECT	GO:0031902	late endosome membrane	5	1.84502	0.0553369	SCARB2, HLA-DRB5, ANXA2, HLA-DRA, HLA-DRB1	259	101	18224	3.48331	1	0.33301	0.302377
GOTERM_MF_DIRECT	GO:0005525	GTP binding	11	4.05904	0.0567058	EIF5B, ARF4, ARL4A, TUBA1A, HSP90AB1, SAR1B, DRG1, SRPRB, RHOH, IFI44L, NME1	248	384	16881	1.94988	1	0.959517	0.944218
GOTERM_MF_DIRECT	GO:0019899	enzyme binding	10	3.69004	0.0568279	PYCARD, SCARB2, NFKBIA, ZFP36, DDX5, BTG1, SELENOS, MLEC, RPS2, PHB	248	333	16881	2.0441	1	0.959517	0.944218
GOTERM_BP_DIRECT	GO:0000245	spliceosomal complex assembly	3	1.10701	0.058797	SNRPD1, TXNL4A, SF1	256	26	16792	7.56851	1	1	0.991597
GOTERM_BP_DIRECT	GO:0010638	positive regulation of organelle organization	2	0.738007	0.0593787	LMAN1, TMED9	256	4	16792	32.7969	1	1	0.991597
GOTERM_BP_DIRECT	GO:2000110	negative regulation of macrophage apoptotic process	2	0.738007	0.0593787	SELENOS, IRF7	256	4	16792	32.7969	1	1	0.991597
GOTERM_BP_DIRECT	GO:0002906	negative regulation of mature B cell apoptotic process	2	0.738007	0.0593787	CD74, ADA	256	4	16792	32.7969	1	1	0.991597
GOTERM_BP_DIRECT	GO:0033158	regulation of protein import into nucleus, translocation	2	0.738007	0.0593787	CDKN1A, TXN	256	4	16792	32.7969	1	1	0.991597
GOTERM_BP_DIRECT	GO:0032673	regulation of interleukin-4 production	2	0.738007	0.0593787	HLA-DRB5, HLA-DRB1	256	4	16792	32.7969	1	1	0.991597
GOTERM_BP_DIRECT	GO:1901991	negative regulation of mitotic cell cycle phase transition	2	0.738007	0.0593787	ZFP36L2, ZFP36L1	256	4	16792	32.7969	1	1	0.991597
GOTERM_BP_DIRECT	GO:0033077	T cell differentiation in thymus	3	1.10701	0.0628821	ZBTB1, ZFP36L2, ZFP36L1	256	27	16792	7.28819	1	1	0.991597
GOTERM_BP_DIRECT	GO:0007249	I-kappaB kinase/NF-kappaB signaling	4	1.47601	0.0629808	SHARPIN, TRADD, TIFA, REL	256	60	16792	4.37292	1	1	0.991597
GOTERM_BP_DIRECT	GO:0042102	positive regulation of T cell proliferation	4	1.47601	0.0629808	PTPRC, HLA-DPB1, CD59, HLA-DPA1	256	60	16792	4.37292	1	1	0.991597
GOTERM_BP_DIRECT	GO:0032689	negative regulation of interferon-gamma production	3	1.10701	0.0670603	HLA-DRB5, C1QBP, HLA-DRB1	256	28	16792	7.0279	1	1	0.991597
GOTERM_CC_DIRECT	GO:0043657	host cell	2	0.738007	0.068817	DERL1, TAP1	259	5	18224	28.1452	1	0.399851	0.363069
GOTERM_CC_DIRECT	GO:0033256	I-kappaB/NF-kappaB complex	2	0.738007	0.068817	NFKBIA, REL	259	5	18224	28.1452	1	0.399851	0.363069
GOTERM_MF_DIRECT	GO:0000980	RNA polymerase II distal enhancer sequence-specific DNA binding	4	1.47601	0.0698109	H3F3A, REL, BACH1, BACH2	248	65	16881	4.18883	1	1	0.986301
GOTERM_BP_DIRECT	GO:0009611	response to wounding	4	1.47601	0.0707541	ZFP36, FABP5, ZFP36L2, ZFP36L1	256	63	16792	4.16468	1	1	0.991597
GOTERM_BP_DIRECT	GO:0006099	tricarboxylic acid cycle	3	1.10701	0.0713278	IDH2, SDHA, IDH3A	256	29	16792	6.78556	1	1	0.991597
GOTERM_BP_DIRECT	GO:0035774	positive regulation of insulin secretion involved in cellular response to glucose stimulus	3	1.10701	0.0713278	HLA-DRB5, PHPT1, HLA-DRB1	256	29	16792	6.78556	1	1	0.991597
GOTERM_BP_DIRECT	GO:0043928	exonucleolytic nuclear-transcribed mRNA catabolic process involved in deadenylation-dependent decay	3	1.10701	0.0713278	EXOSC8, LSM1, DCPS	256	29	16792	6.78556	1	1	0.991597
GOTERM_BP_DIRECT	GO:0060337	type I interferon signaling pathway	4	1.47601	0.0734369	OAS2, IRF7, IFI35, JAK1	256	64	16792	4.09961	1	1	0.991597
GOTERM_BP_DIRECT	GO:0019060	intracellular transport of viral protein in host cell	2	0.738007	0.0736662	DERL1, TAP1	256	5	16792	26.2375	1	1	0.991597
GOTERM_BP_DIRECT	GO:0070934	CRD-mediated mRNA stabilization	2	0.738007	0.0736662	HNRNPU, YBX1	256	5	16792	26.2375	1	1	0.991597
GOTERM_BP_DIRECT	GO:0002503	peptide antigen assembly with MHC class II protein complex	2	0.738007	0.0736662	HLA-DRA, HLA-DRB1	256	5	16792	26.2375	1	1	0.991597
GOTERM_BP_DIRECT	GO:0001649	osteoblast differentiation	5	1.84502	0.0739148	H3F3A, HNRNPU, RRBP1, PHB, JUNB	256	104	16792	3.15355	1	1	0.991597
GOTERM_BP_DIRECT	GO:0044344	cellular response to fibroblast growth factor stimulus	3	1.10701	0.0756811	ZFP36, ZFP36L2, ZFP36L1	256	30	16792	6.55938	1	1	0.991597
GOTERM_BP_DIRECT	GO:0010803	regulation of tumor necrosis factor-mediated signaling pathway	3	1.10701	0.0756811	PYCARD, SHARPIN, TRADD	256	30	16792	6.55938	1	1	0.991597
GOTERM_BP_DIRECT	GO:0051017	actin filament bundle assembly	3	1.10701	0.0756811	SWAP70, LCP1, EZR	256	30	16792	6.55938	1	1	0.991597
GOTERM_BP_DIRECT	GO:0033574	response to testosterone	3	1.10701	0.0756811	DUSP1, CDK4, NME1	256	30	16792	6.55938	1	1	0.991597
GOTERM_BP_DIRECT	GO:0030449	regulation of complement activation	3	1.10701	0.0756811	C1QBP, CD59, CD55	256	30	16792	6.55938	1	1	0.991597
GOTERM_BP_DIRECT	GO:0002223	stimulatory C-type lectin receptor signaling pathway	5	1.84502	0.0759716	PSMA5, NFKBIA, PSMA3, PSMA4, ICAM2	256	105	16792	3.12351	1	1	0.991597
GOTERM_BP_DIRECT	GO:0030183	B cell differentiation	4	1.47601	0.0789364	CD79B, CD79A, KLF6, ZBTB1	256	66	16792	3.97538	1	1	0.991597
GOTERM_BP_DIRECT	GO:0038061	NIK/NF-kappaB signaling	4	1.47601	0.0789364	PSMA5, PSMA3, PSMA4, REL	256	66	16792	3.97538	1	1	0.991597
GOTERM_BP_DIRECT	GO:0032781	positive regulation of ATPase activity	3	1.10701	0.0801164	DNAJB11, AHSA1, PFN1	256	31	16792	6.34778	1	1	0.991597
GOTERM_BP_DIRECT	GO:0042771	intrinsic apoptotic signaling pathway in response to DNA damage by p53 class mediator	3	1.10701	0.0801164	PYCARD, CDKN1A, RPS27L	256	31	16792	6.34778	1	1	0.991597
GOTERM_BP_DIRECT	GO:0015031	protein transport	11	4.05904	0.0802053	TIMM8B, VPS29, SEC61A1, ARF4, LMAN1, TMED9, MYH9, KDELR2, RRBP1, VAMP2, TMED4	256	395	16792	1.82666	1	1	0.991597
GOTERM_CC_DIRECT	GO:0070937	CRD-mediated mRNA stability complex	2	0.738007	0.0820036	HNRNPU, YBX1	259	6	18224	23.4543	1	0.468393	0.425307
GOTERM_MF_DIRECT	GO:0001618	virus receptor activity	4	1.47601	0.0830629	SCARB2, CXCR4, HLA-DRB1, CD55	248	70	16881	3.88963	1	1	0.986301
GOTERM_MF_DIRECT	GO:0042802	identical protein binding	17	6.27306	0.0839237	CD74, PHYKPL, HSBP1, TRADD, NMI, YWHAZ, NME1, PYCARD, NFKBIA, SHARPIN, NCL, EXOSC8, DRG1, LCP1, CCT7, CTSC, SF1	248	749	16881	1.54495	1	1	0.986301
GOTERM_BP_DIRECT	GO:0009306	protein secretion	3	1.10701	0.0846305	CANX, PREB, PDIA4	256	32	16792	6.14941	1	1	0.991597
GOTERM_BP_DIRECT	GO:0042100	B cell proliferation	3	1.10701	0.0846305	CD79A, PTPRC, MS4A1	256	32	16792	6.14941	1	1	0.991597
GOTERM_MF_DIRECT	GO:0019904	protein domain specific binding	7	2.58303	0.0855666	TUBA1A, MRPS31, MYH9, EZR, DYNLL1, SKIL, YWHAZ	248	208	16881	2.29077	1	1	0.986301
GOTERM_BP_DIRECT	GO:0009615	response to virus	5	1.84502	0.0866817	OAS2, CFL1, STMN1, IRF7, CXCR4	256	110	16792	2.98153	1	1	0.991597
GOTERM_CC_DIRECT	GO:0008180	COP9 signalosome	3	1.10701	0.087593	HSP90AB1, MYH9, DYNLL1	259	35	18224	6.03111	1	0.491981	0.446724
GOTERM_BP_DIRECT	GO:2000271	positive regulation of fibroblast apoptotic process	2	0.738007	0.0877375	BTG1, STK17B	256	6	16792	21.8646	1	1	0.991597
GOTERM_BP_DIRECT	GO:0045577	regulation of B cell differentiation	2	0.738007	0.0877375	ZFP36L2, ZFP36L1	256	6	16792	21.8646	1	1	0.991597
GOTERM_BP_DIRECT	GO:0071364	cellular response to epidermal growth factor stimulus	3	1.10701	0.0892198	ZFP36, ZFP36L2, ZFP36L1	256	33	16792	5.96307	1	1	0.991597
GOTERM_BP_DIRECT	GO:0098869	cellular oxidant detoxification	4	1.47601	0.0904527	GSTK1, PRDX4, SELENOS, TXN	256	70	16792	3.74821	1	1	0.991597
GOTERM_BP_DIRECT	GO:0006412	translation	8	2.95203	0.0915982	WARS, MRPS33, MRPS18B, RPS27L, SARS, RRBP1, RPS2, MRPL22	256	253	16792	2.07411	1	1	0.991597
GOTERM_BP_DIRECT	GO:0051436	negative regulation of ubiquitin-protein ligase activity involved in mitotic cell cycle	4	1.47601	0.0934357	PSMA5, PSMA3, PSMA4, UBE2E1	256	71	16792	3.69542	1	1	0.991597
GOTERM_BP_DIRECT	GO:0006626	protein targeting to mitochondrion	3	1.10701	0.0938811	TIMM8B, TIMM17B, TOMM5	256	34	16792	5.78768	1	1	0.991597
GOTERM_MF_DIRECT	GO:0051117	ATPase binding	4	1.47601	0.0943793	SDF2L1, SELENOS, DERL1, EZR	248	74	16881	3.67938	1	1	0.986301
GOTERM_CC_DIRECT	GO:0031264	death-inducing signaling complex	2	0.738007	0.0950041	TRADD, CFLAR	259	7	18224	20.1037	1	0.524858	0.476578
GOTERM_CC_DIRECT	GO:0005759	mitochondrial matrix	9	3.32103	0.0965732	GSTK1, ACADVL, PHYKPL, C1QBP, IDH2, GARS, ETFA, REXO2, IDH3A	259	327	18224	1.93659	1	0.524922	0.476635
GOTERM_BP_DIRECT	GO:0006974	cellular response to DNA damage stimulus	7	2.58303	0.0977147	MCTS1, PPP1R15A, CDKN1A, BTG2, IRF7, ZBTB1, RPS27L	256	208	16792	2.20748	1	1	0.991597
GOTERM_MF_DIRECT	GO:0016494	C-X-C chemokine receptor activity	2	0.738007	0.0980517	CXCR3, CXCR4	248	7	16881	19.4482	1	1	0.986301
GOTERM_BP_DIRECT	GO:0031648	protein destabilization	3	1.10701	0.0986111	NCLN, DERL1, RNF5	256	35	16792	5.62232	1	1	0.991597
KEGG_PATHWAY	hsa05161	Hepatitis B	7	2.54545	0.0815462	NFKBIA, CDKN1A, IRF7, FOS, YWHAZ, JAK1, ATF4	152	162	8112	2.30604	1	0.415144	0.376224
KEGG_PATHWAY	hsa05167	Kaposi sarcoma-associated herpesvirus infection	8	2.90909	0.069937	NFKBIA, CDKN1A, ZFP36, CDK4, TRADD, IRF7, FOS, JAK1	152	194	8112	2.20076	1	0.364323	0.330168
KEGG_PATHWAY	hsa04668	TNF signaling pathway	6	2.18182	0.057572	NFKBIA, TRADD, FOS, CFLAR, JUNB, ATF4	152	112	8112	2.85902	0.999998	0.307051	0.278265
KEGG_PATHWAY	hsa05162	Measles	7	2.54545	0.04498	NFKBIA, OAS2, CDK4, TRADD, IRF7, FOS, JAK1	152	139	8112	2.68762	0.999967	0.245744	0.222706
KEGG_PATHWAY	hsa00190	Oxidative phosphorylation	7	2.54545	0.0387262	MT-ND4, MT-ND5, COX17, NDUFB1, ATP5MC3, UQCRC2, SDHA	152	134	8112	2.7879	0.999856	0.216867	0.196536
KEGG_PATHWAY	hsa00513	Various types of N-glycan biosynthesis	4	1.45455	0.0354584	B4GALT3, RPN2, MGAT1, DDOST	152	39	8112	5.47368	0.999692	0.203658	0.184565
KEGG_PATHWAY	hsa05340	Primary immunodeficiency	4	1.45455	0.0331708	CD79A, PTPRC, TAP1, ADA	152	38	8112	5.61773	0.999477	0.195533	0.177202
KEGG_PATHWAY	hsa05020	Prion disease	11	4	0.0309742	PSMA5, PSMA3, MT-ND4, PSMA4, TUBA1A, MT-ND5, NDUFB1, ATP5MC3, UQCRC2, SDHA, ATF4	152	273	8112	2.15038	0.999131	0.18752	0.16994
KEGG_PATHWAY	hsa05130	Pathogenic Escherichia coli infection	9	3.27273	0.0305277	PYCARD, NFKBIA, TUBA1A, NCL, TRADD, ARPC5L, MYH9, FOS, EZR	152	197	8112	2.43815	0.999036	0.18752	0.16994
KEGG_PATHWAY	hsa04217	Necroptosis	8	2.90909	0.028733	PYCARD, ZBP1, SHARPIN, HSP90AB1, TRADD, FTH1, CFLAR, JAK1	152	159	8112	2.6852	0.998542	0.183891	0.166651
KEGG_PATHWAY	hsa04621	NOD-like receptor signaling pathway	9	3.27273	0.0213669	PYCARD, NFKBIA, SHARPIN, HSP90AB1, OAS2, IRF7, CARD16, TXN, JAK1	152	184	8112	2.61041	0.992078	0.14077	0.127573
KEGG_PATHWAY	hsa05014	Amyotrophic lateral sclerosis	14	5.09091	0.0179581	MT-ND4, MT-ND5, DERL1, NDUFB1, ATP5MC3, SDHA, PSMA5, PSMA3, TUBA1A, PSMA4, HNRNPA2B1, UQCRC2, PFN1, ATF4	152	364	8112	2.05263	0.982737	0.121897	0.110469
KEGG_PATHWAY	hsa05203	Viral carcinogenesis	10	3.63636	0.0137733	NFKBIA, CDKN1A, CDK4, TRADD, IRF7, MRPS18B, REL, YWHAZ, JAK1, ATF4	152	204	8112	2.6161	0.95525	0.096413	0.0873743
KEGG_PATHWAY	hsa00510	N-Glycan biosynthesis	5	1.81818	0.013688	B4GALT3, DPM3, RPN2, MGAT1, DDOST	152	50	8112	5.33684	0.954375	0.096413	0.0873743
KEGG_PATHWAY	hsa05322	Systemic lupus erythematosus	8	2.90909	0.013345	HLA-DRB5, SNRPD1, HLA-DPB1, HLA-DRA, HLA-DRB1, HLA-DQA1, HLA-DPA1, HLA-DQB1	152	136	8112	3.13932	0.950679	0.096413	0.0873743
KEGG_PATHWAY	hsa04210	Apoptosis	8	2.90909	0.013345	NFKBIA, TUBA1A, BCL2A1, TRADD, FOS, CFLAR, CTSC, ATF4	152	136	8112	3.13932	0.950679	0.096413	0.0873743
KEGG_PATHWAY	hsa05160	Hepatitis C	9	3.27273	0.00886388	NFKBIA, CDKN1A, OAS2, CDK4, TRADD, IRF7, CFLAR, YWHAZ, JAK1	152	157	8112	3.05934	0.863899	0.070911	0.0642631
KEGG_PATHWAY	hsa05150	Staphylococcus aureus infection	7	2.54545	0.0088347	HLA-DRB5, HLA-DPB1, HLA-DRA, HLA-DRB1, HLA-DQA1, HLA-DPA1, HLA-DQB1	152	96	8112	3.89145	0.862999	0.070911	0.0642631
KEGG_PATHWAY	hsa03060	Protein export	4	1.45455	0.00852121	SEC61A1, SPCS3, SRPRB, SEC11C	152	23	8112	9.28146	0.852942	0.070911	0.0642631
KEGG_PATHWAY	hsa04514	Cell adhesion molecules	9	3.27273	0.00653779	HLA-DRB5, PTPRC, ICAM2, HLA-DPB1, HLA-DRA, HLA-DRB1, HLA-DQA1, HLA-DPA1, HLA-DQB1	152	149	8112	3.2236	0.769907	0.0585786	0.0530869
KEGG_PATHWAY	hsa05152	Tuberculosis	10	3.63636	0.00633726	CD74, HLA-DRB5, TRADD, HLA-DPB1, HLA-DRA, HLA-DRB1, HLA-DQA1, JAK1, HLA-DPA1, HLA-DQB1	152	180	8112	2.96491	0.759266	0.0585786	0.0530869
KEGG_PATHWAY	hsa05012	Parkinson disease	14	5.09091	0.00133568	MT-ND4, MT-ND5, DUSP1, NDUFB1, ATP5MC3, TXN, SDHA, PSMA5, PSMA3, TUBA1A, PSMA4, SLC39A7, UQCRC2, ATF4	152	266	8112	2.80886	0.258732	0.0130084	0.0117888
KEGG_PATHWAY	hsa05321	Inflammatory bowel disease	7	2.54545	0.00125905	HLA-DRB5, HLA-DPB1, HLA-DRA, HLA-DRB1, HLA-DQA1, HLA-DPA1, HLA-DQB1	152	65	8112	5.74737	0.24588	0.0128194	0.0116176
KEGG_PATHWAY	hsa05145	Toxoplasmosis	9	3.27273	0.00111066	NFKBIA, HLA-DRB5, HLA-DPB1, HLA-DRA, HLA-DRB1, HLA-DQA1, JAK1, HLA-DPA1, HLA-DQB1	152	112	8112	4.28853	0.220363	0.0118471	0.0107364
KEGG_PATHWAY	hsa05132	Salmonella infection	14	5.09091	0.000727291	HSP90AB1, ANXA2, TRADD, ARPC5L, RHOH, FOS, TXN, DYNLL1, PYCARD, NFKBIA, TUBA1A, PTPRC, SNX9, PFN1	152	249	8112	3.00063	0.150385	0.00814565	0.007382
KEGG_PATHWAY	hsa03018	RNA degradation	8	2.90909	0.000636635	LSM8, BTG2, BTG1, EXOSC8, LSM1, WDR61, PABPC1, DCPS	152	79	8112	5.4044	0.132944	0.00750559	0.00680194
KEGG_PATHWAY	hsa04145	Phagosome	11	4	0.000519164	SEC61A1, HLA-DRB5, TUBA1A, CANX, HLA-DPB1, HLA-DRA, TAP1, HLA-DRB1, HLA-DQA1, HLA-DPA1, HLA-DQB1	152	152	8112	3.86219	0.109812	0.0064607	0.00585501
KEGG_PATHWAY	hsa05320	Autoimmune thyroid disease	7	2.54545	0.000420209	HLA-DRB5, HLA-DPB1, HLA-DRA, HLA-DRB1, HLA-DQA1, HLA-DPA1, HLA-DQB1	152	53	8112	7.04866	0.0898507	0.00553687	0.00501779
KEGG_PATHWAY	hsa05323	Rheumatoid arthritis	9	3.27273	0.00032014	HLA-DRB5, HLA-DPB1, HLA-DRA, FOS, LTB, HLA-DRB1, HLA-DQA1, HLA-DPA1, HLA-DQB1	152	93	8112	5.16469	0.0692112	0.00448196	0.00406178
KEGG_PATHWAY	hsa04940	Type I diabetes mellitus	7	2.54545	0.000130032	HLA-DRB5, HLA-DPB1, HLA-DRA, HLA-DRB1, HLA-DQA1, HLA-DPA1, HLA-DQB1	152	43	8112	8.68788	0.0287088	0.00194181	0.00175976
KEGG_PATHWAY	hsa05416	Viral myocarditis	8	2.90909	0.000113876	HLA-DRB5, HLA-DPB1, HLA-DRA, HLA-DRB1, CD55, HLA-DQA1, HLA-DPA1, HLA-DQB1	152	60	8112	7.11579	0.025187	0.00182201	0.0016512
KEGG_PATHWAY	hsa05332	Graft-versus-host disease	7	2.54545	0.000113615	HLA-DRB5, HLA-DPB1, HLA-DRA, HLA-DRB1, HLA-DQA1, HLA-DPA1, HLA-DQB1	152	42	8112	8.89474	0.02513	0.00182201	0.0016512
KEGG_PATHWAY	hsa05330	Allograft rejection	7	2.54545	6.35725e-05	HLA-DRB5, HLA-DPB1, HLA-DRA, HLA-DRB1, HLA-DQA1, HLA-DPA1, HLA-DQB1	152	38	8112	9.83102	0.0141398	0.00118669	0.00107543
KEGG_PATHWAY	hsa05166	Human T-cell leukemia virus 1 infection	15	5.45455	6.26752e-05	CDKN1A, HLA-DRB5, FOS, NFKBIA, ZFP36, CDK4, CANX, HLA-DPB1, HLA-DRA, HLA-DQA1, HLA-DRB1, JAK1, HLA-DPA1, HLA-DQB1, ATF4	152	222	8112	3.60597	0.0139416	0.00118669	0.00107543
KEGG_PATHWAY	hsa04658	Th1 and Th2 cell differentiation	10	3.63636	4.92457e-05	NFKBIA, HLA-DRB5, HLA-DPB1, HLA-DRA, FOS, HLA-DRB1, HLA-DQA1, JAK1, HLA-DPA1, HLA-DQB1	152	92	8112	5.80092	0.0109707	0.0011031	0.000999688
KEGG_PATHWAY	hsa04659	Th17 cell differentiation	11	4	3.01305e-05	NFKBIA, HLA-DRB5, HSP90AB1, HLA-DPB1, HLA-DRA, FOS, HLA-DRB1, HLA-DQA1, JAK1, HLA-DPA1, HLA-DQB1	152	108	8112	5.43567	0.00672661	0.000749915	0.000679611
KEGG_PATHWAY	hsa04672	Intestinal immune network for IgA production	8	2.90909	3.0053e-05	HLA-DRB5, HLA-DPB1, HLA-DRA, CXCR4, HLA-DRB1, HLA-DQA1, HLA-DPA1, HLA-DQB1	152	49	8112	8.71321	0.00670936	0.000749915	0.000679611
KEGG_PATHWAY	hsa05169	Epstein-Barr virus infection	15	5.45455	2.2061e-05	CDKN1A, HLA-DRB5, TRADD, TAP1, NFKBIA, OAS2, CDK4, HLA-DPB1, IRF7, HLA-DRA, HLA-DQA1, HLA-DRB1, JAK1, HLA-DPA1, HLA-DQB1	152	202	8112	3.963	0.00492953	0.000705952	0.000639769
KEGG_PATHWAY	hsa05310	Asthma	7	2.54545	1.88783e-05	HLA-DRB5, HLA-DPB1, HLA-DRA, HLA-DRB1, HLA-DQA1, HLA-DPA1, HLA-DQB1	152	31	8112	12.0509	0.00421984	0.000704789	0.000638715
KEGG_PATHWAY	hsa05164	Influenza A	14	5.09091	1.64703e-05	HLA-DRB5, TRADD, PYCARD, NFKBIA, OAS2, CDK4, HLA-DPB1, IRF7, HLA-DRA, HLA-DQA1, HLA-DRB1, JAK1, HLA-DPA1, HLA-DQB1	152	171	8112	4.36934	0.00368259	0.000704789	0.000638715
KEGG_PATHWAY	hsa05140	Leishmaniasis	10	3.63636	1.1593e-05	NFKBIA, HLA-DRB5, HLA-DPB1, HLA-DRA, FOS, HLA-DRB1, HLA-DQA1, JAK1, HLA-DPA1, HLA-DQB1	152	77	8112	6.93096	0.00259347	0.000649207	0.000588343
KEGG_PATHWAY	hsa04640	Hematopoietic cell lineage	12	4.36364	1.99416e-06	HLA-DRB5, HLA-DPB1, HLA-DRA, CD38, CD59, CD37, MS4A1, HLA-DRB1, CD55, HLA-DQA1, HLA-DPA1, HLA-DQB1	152	99	8112	6.4689	0.000446592	0.000148897	0.000134938
KEGG_PATHWAY	hsa04612	Antigen processing and presentation	11	4	1.57749e-06	CD74, HLA-DRB5, HSP90AB1, CANX, HLA-DPB1, HLA-DRA, TAP1, HLA-DRB1, HLA-DQA1, HLA-DPA1, HLA-DQB1	152	78	8112	7.52632	0.000353295	0.000148897	0.000134938
KEGG_PATHWAY	hsa04141	Protein processing in endoplasmic reticulum	19	6.90909	2.20963e-09	PPP1R15A, HSP90AB1, RPN2, SAR1B, SSR3, DERL1, RRBP1, RNF5, PDIA6, DDOST, PDIA4, SEC61A1, ERLEC1, LMAN1, SELENOS, DNAJB11, CANX, PREB, ATF4	152	171	8112	5.92982	4.94957e-07	4.94957e-07	4.48555e-07
