# Supplementary material for: Potential network markers and signaling pathways for B cells of COVID-19 based on single-cell condition-specific networks
Source: BMC Genomics. 2023 Oct 18;24:619. doi: 10.1186/s12864-023-09719-1 (PMC10583333; doi:10.1186/s12864-023-09719-1)
Supplement: Supplementary file 1 — Additional file 1: Table S1A. Differential expression genes obtained from healthy and moderate comparative analysis based on GEM. Table S1B. Differential expression genes obtained from healthy and severe comparative analysis based on GEM. Table S1C. Differential expression genes obtained from healthy and convalescent comparative analysis based on GEM. Table S1D. Differential degree genes obtained from healthy and moderate comparative analysis based on CNDM. Table S1E. Differential degree genes obtained from healthy and severe comparative analysis based on CNDM. Table S1F. Differential degree genes obtained from healthy and convalescent comparative analysis based on CNDM. Table S1G. DGs. Table S1H. 'dark' genes. Table S1I. DDGs.Table S1J. DEGs. Supplementary Note 1. Construct of CCSN and obtain CNDM from CCSN. Supplementary Note 2. Network-based cell clustering, gene dimension-reduction analysis and cell counts. Supplementary Note 3. ‘Dark’ genes revealed by CNDM. Supplementary Note 4. Validation of experimental results based on the COVID-19 single-cell sequencing dataset GSE155673. Supplementary Note 5. The prognosis analysis of ‘dark’ genes. Supplementary Note 6. Cell-cell communication analysis. Supplementary Note 7. The underlying signaling mechanisms revealed by ‘dark’ genes. [file 12864_2023_9719_MOESM1_ESM.zip › Revised supplementary information/Supplementary Table/Supplementary Table S3.xlsx]

## Sheet: Description
Table S3: Proteomic characteristics of LUAD samples.
Sheet	Description
Table S3A	All proteins corresponding to the ‘dark' genes identified in lung specimens from COVID-19 and control lung tissue
Table S3B	Differentially expressed proteins corresponding to the ‘dark' gene in lung tissue of patients with COVID-19 and control lung tissue
Table S3C	All proteins corresponding to the ‘dark’ genes identified in lung tissue and bronchoalveolar lavage fluid (BALF) studies from patients with COVID-19
Table S3D	Differentially expressed proteins corresponding to the ‘dark' genes in lung tissue and bronchoalveolar lavage fluid (BALF) studies from patients with COVID-19

## Sheet: Table S3A
gene	potein
CD55	P08174
HLA-DRB5	Q30154
SNX9	Q9Y5X1
MYH9	P35579
LCP1	P13796
SWAP70	Q9UH65
HLA-DQB1	P01920
HLA-DPB1	P04440
MS4A1	P11836
PTPRC	P08575
EVI2B	P34910
SF1	Q15637
HLA-DPA1	P20036
HLA-DQA1	P01909
HLA-DRA	P01903
YBX1	P67809
FOS	P01100
EZR	P15311
HLA-DRB1	P01911
MBNL1	Q9NR56
ARHGDIB	P52566
HNRNPU	Q00839
YWHAZ	P63104
JAK1	P23458
PABPC1	P11940
SH3BGRL3	Q9H299
TAGLN2	P37802
CD74	P04233
SYNGR2	O43760
TUBA1A	Q71U36
CFL1	P23528
FTH1	P02794
VAMP2	P63027
HSP90AB1	P08238
DDX5	P17844
HNRNPA2B1	P22626
PFN1	P07737
RPS2	P15880
MT-ND5	P03915
NCL	P19338
STMN1	P16949
C1QBP	Q07021
TALDO1	P37837
ARPC5L	Q9BPX5
DRG1	Q9Y295
NUDCD2	Q8WVJ2
ANXA2	P07355
SDHA	P31040
SARS	P49591
PHB	P35232
EIF3J	O75822
HNRNPAB	Q99729
HSBP1	O75506
HINT2	Q9BX68
YARS	P54577
LSM8	O95777
EXOSC8	Q96B26
AHSA1	O95433
GSTK1	Q9Y2Q3
HMOX2	P30519
SNRPD1	P62314
CPNE1	Q99829
S100A11	P31949
CCT7	Q99832
PYCARD	Q9ULZ3
UQCRC2	P22695
JPT1	Q9UK76
LMF2	Q9BU23
CTSC	P53634
VPS29	Q9UBQ0
IDH3A	P50213
WDR61	Q9GZS3
FAM136A	Q96C01
TRADD	Q15628
ADH5	P11766
EIF5B	O60841
SNX5	Q9Y5X3
RTCA	O00442
NOSIP	Q9Y314
MARS	P56192
MCTS1	Q9ULC4
IGSF8	Q969P0
FABP5	Q01469
MRPL12	P52815
PSMA4	P25789
FKBP3	Q00688
TMED4	Q7Z7H5
NDUFB1	O75438
NDUFAF4	Q9P032
TAPBPL	Q9BX59
COX17	Q14061
MRPS31	Q92665
MT2A	P02795
ABRACL	Q9P1F3
PFDN6	O15212
ARMCX3	Q9UH62
ICAM2	P13598
PHPT1	Q9NRX4
ACADVL	P49748
ETFA	P13804
NCLN	Q969V3
WARS	P23381
REXO2	Q9Y3B8
MGAT1	P26572
RPS27L	Q71UM5
USO1	O60763
H2AFV	Q71UI9
ADA	P00813
ATOX1	O00244
SCARB2	Q14108
OAS2	P29728
ARF4	P18085
PSMA3	P25788
CANX	P27824
MRPL22	Q9NWU5
TECR	Q9NZ01
PSMA5	P28066
NME1	P15531
DDOST	P39656
TXN	P10599
TAP1	Q03518
PDIA6	Q15084
COMMD3	Q9UBI1
TMEM258	P61165
TOP1	P11387
DYNLL1	P63167
DCPS	Q96C86
NMI	Q13287
CD59	P13987
GLRX	P35754
DERL1	Q9BUN8
PREB	Q9HCU5
RPN2	P04844
IDH2	P48735
OSTC	Q9NRP0
TMED9	Q9BVK6
SPCS3	P61009
SAMD9L	Q8IVG5
LAP3	P28838
FKBP2	P26885
DNAJB11	Q9UBS4
LMAN1	P49257
SRPRB	Q9Y5M8
MYDGF	Q969H8
MLEC	Q14165
HDLBP	Q00341
IFI35	P80217
PDIA4	P13667
SEC11C	Q9BY50
HM13	Q8TCT9
PRDX4	Q13162
NUCB2	P80303
RRBP1	Q9P2E9
MANF	P55145
SDF2L1	Q9HCN8
FKBP11	Q9NYL4

## Sheet: Table S3B
gene	potein
CD55	P08174
MYH9	P35579
LCP1	P13796
PTPRC	P08575
EZR	P15311
ARHGDIB	P52566
HNRNPU	Q00839
PABPC1	P11940
SH3BGRL3	Q9H299
TAGLN2	P37802
FTH1	P02794
HNRNPA2B1	P22626
RPS2	P15880
STMN1	P16949
TALDO1	P37837
ANXA2	P07355
PHB	P35232
EIF3J	O75822
YARS	P54577
GSTK1	Q9Y2Q3
CPNE1	Q99829
S100A11	P31949
UQCRC2	P22695
ADH5	P11766
SNX5	Q9Y5X3
FABP5	Q01469
ACADVL	P49748
ETFA	P13804
REXO2	Q9Y3B8
PSMA3	P25788
CANX	P27824
PSMA5	P28066
TXN	P10599
PDIA6	Q15084
GLRX	P35754
IDH2	P48735
MLEC	Q14165
RRBP1	Q9P2E9

## Sheet: Table S3C
gene	potein
DYNC1I2	sp|Q13409|DC1I2_HUMAN
RBM3	sp|P98179|RBM3_HUMAN
PFN1	sp|P07737|PROF1_HUMAN
BLVRA	sp|P53004|BIEA_HUMAN
PPP1CB	sp|P62140|PP1B_HUMAN
VPS35	sp|Q96QK1|VPS35_HUMAN
MAPRE1	sp|Q15691|MARE1_HUMAN
SF1	sp|Q15637|SF01_HUMAN
G6PD	sp|P11413|G6PD_HUMAN
IQGAP1	sp|P46940|IQGA1_HUMAN
CFL1	sp|P23528|COF1_HUMAN
VPS29	sp|Q9UBQ0|VPS29_HUMAN
HK3	sp|P52790|HXK3_HUMAN
SEPTIN7	sp|Q16181|SEPT7_HUMAN
CORO1C	sp|Q9ULV4|COR1C_HUMAN
PPP5C	sp|P53041|PPP5_HUMAN
HSPB11	sp|Q9Y547|IFT25_HUMAN
NPEPPS	sp|P55786|PSA_HUMAN
AIF1	sp|P55008|AIF1_HUMAN
FKBP3	sp|Q00688|FKBP3_HUMAN
MARCKS	sp|P29966|MARCS_HUMAN
TUBA4A	sp|P68366|TBA4A_HUMAN
WDR1	sp|O75083|WDR1_HUMAN
LTA4H	sp|P09960|LKHA4_HUMAN
KPNB1	sp|Q14974|IMB1_HUMAN
MAPK1	sp|P28482|MK01_HUMAN
UBE2N	sp|P61088|UBE2N_HUMAN
ATP6V1F	sp|Q16864|VATF_HUMAN
VPS26A	sp|O75436|VP26A_HUMAN
PPIA	sp|P62937|PPIA_HUMAN
MYL6	sp|P60660|MYL6_HUMAN
SAMHD1	sp|Q9Y3Z3|SAMH1_HUMAN
PFKL	sp|P17858|PFKAL_HUMAN
LIPA	sp|P38571|LICH_HUMAN
TMSB10	sp|P63313|TYB10_HUMAN
PPP1CA	sp|P62136|PP1A_HUMAN
GPI	sp|P06744|G6PI_HUMAN
PYGB	sp|P11216|PYGB_HUMAN
GSN	sp|P06396|GELS_HUMAN
ATOX1	sp|O00244|ATOX1_HUMAN
RAP1B	sp|P61224|RAP1B_HUMAN
PDXK	sp|O00764|PDXK_HUMAN
IGKC	sp|P01834|IGKC_HUMAN
HNRNPA1	sp|P09651|ROA1_HUMAN
LGALS3BP	sp|Q08380|LG3BP_HUMAN
PGM1	sp|P36871|PGM1_HUMAN
HSPA1A	sp|P0DMV8|HS71A_HUMAN
DDX17	sp|Q92841|DDX17_HUMAN
CPNE1	sp|Q99829|CPNE1_HUMAN
TPP2	sp|P29144|TPP2_HUMAN
EEF1G	sp|P26641|EF1G_HUMAN
CRIP1	sp|P50238|CRIP1_HUMAN
ACLY	sp|P53396|ACLY_HUMAN
PRPF19	sp|Q9UMS4|PRP19_HUMAN
ARHGDIB	sp|P52566|GDIR2_HUMAN
GSTO1	sp|P78417|GSTO1_HUMAN
CARHSP1	sp|Q9Y2V2|CHSP1_HUMAN
KYNU	sp|Q16719|KYNU_HUMAN
RPS19	sp|P39019|RS19_HUMAN
ABRACL	sp|Q9P1F3|ABRAL_HUMAN
RBMX	sp|P38159|RBMX_HUMAN
HNRNPU	sp|Q00839|HNRPU_HUMAN
PGAM1	sp|P18669|PGAM1_HUMAN
HEBP2	sp|Q9Y5Z4|HEBP2_HUMAN
AP2B1	sp|P63010|AP2B1_HUMAN
TPP1	sp|O14773|TPP1_HUMAN
NAPRT	sp|Q6XQN6|PNCB_HUMAN
MYL12A	sp|P19105|ML12A_HUMAN
GOT2	sp|P00505|AATM_HUMAN
SOD2	sp|P04179|SODM_HUMAN
PPT1	sp|P50897|PPT1_HUMAN
HSPE1	sp|P61604|CH10_HUMAN
COTL1	sp|Q14019|COTL1_HUMAN
LSM5	sp|Q9Y4Y9|LSM5_HUMAN
GPX4	sp|P36969|GPX4_HUMAN
RNF40	sp|O75150|BRE1B_HUMAN
PSMA4	sp|P25789|PSA4_HUMAN
LZIC	sp|Q8WZA0|LZIC_HUMAN
BID	sp|P55957|BID_HUMAN
PGD	sp|P52209|6PGD_HUMAN
PGLS	sp|O95336|6PGL_HUMAN
RNPEP	sp|Q9H4A4|AMPB_HUMAN
HSPA4	sp|P34932|HSP74_HUMAN
CCT3	sp|P49368|TCPG_HUMAN
ENO1	sp|P06733|ENOA_HUMAN
JPT1	sp|Q9UK76|JUPI1_HUMAN
EEF1A1	sp|P68104|EF1A1_HUMAN
CTSZ	sp|Q9UBR2|CATZ_HUMAN
YWHAH	sp|Q04917|1433F_HUMAN
ARF4	sp|P18085|ARF4_HUMAN
LASP1	sp|Q14847|LASP1_HUMAN
RAN	sp|P62826|RAN_HUMAN
CNN2	sp|Q99439|CNN2_HUMAN
ACP1	sp|P24666|PPAC_HUMAN
MAT2A	sp|P31153|METK2_HUMAN
PICALM	sp|Q13492|PICAL_HUMAN
NONO	sp|Q15233|NONO_HUMAN
VIM	sp|P08670|VIME_HUMAN
GSTP1	sp|P09211|GSTP1_HUMAN
PCBP1	sp|Q15365|PCBP1_HUMAN
TAGLN2	sp|P37802|TAGL2_HUMAN
RAC2	sp|P15153|RAC2_HUMAN
DYNC1H1	sp|Q14204|DYHC1_HUMAN
TSTA3	sp|Q13630|FCL_HUMAN
ARHGAP1	sp|Q07960|RHG01_HUMAN
GLA	sp|P06280|AGAL_HUMAN
HK1	sp|P19367|HXK1_HUMAN
CTBS	sp|Q01459|DIAC_HUMAN
PLD3	sp|Q8IV08|PLD3_HUMAN
SEPTIN11	sp|Q9NVA2|SEP11_HUMAN
ANXA1	sp|P04083|ANXA1_HUMAN
NUDT5	sp|Q9UKK9|NUDT5_HUMAN
ARPC3	sp|O15145|ARPC3_HUMAN
CLTC	sp|Q00610|CLH1_HUMAN
RRBP1	sp|Q9P2E9|RRBP1_HUMAN
GALM	sp|Q96C23|GALM_HUMAN
NCL	sp|P19338|NUCL_HUMAN
PTBP1	sp|P26599|PTBP1_HUMAN
SNX2	sp|O60749|SNX2_HUMAN
PSMC1	sp|P62191|PRS4_HUMAN
ACTB	sp|P60709|ACTB_HUMAN
HEXA	sp|P06865|HEXA_HUMAN
SNRPN	sp|P63162|RSMN_HUMAN
VAT1	sp|Q99536|VAT1_HUMAN
MAP4	sp|P27816|MAP4_HUMAN
MNDA	sp|P41218|MNDA_HUMAN
FLNA	sp|P21333|FLNA_HUMAN
STOM	sp|P27105|STOM_HUMAN
CCT5	sp|P48643|TCPE_HUMAN
EIF5A	sp|P63241|IF5A1_HUMAN
TSG101	sp|Q99816|TS101_HUMAN
CLIC1	sp|O00299|CLIC1_HUMAN
FABP5	sp|Q01469|FABP5_HUMAN
HNRNPA2B1	sp|P22626|ROA2_HUMAN
RPL12	sp|P30050|RL12_HUMAN
SFPQ	sp|P23246|SFPQ_HUMAN
SEPTIN6	sp|Q14141|SEPT6_HUMAN
YWHAZ	sp|P63104|1433Z_HUMAN
MAT2B	sp|Q9NZL9|MAT2B_HUMAN
TUBB	sp|P07437|TBB5_HUMAN
RPS12	sp|P25398|RS12_HUMAN
MSN	sp|P26038|MOES_HUMAN
HNRNPD	sp|Q14103|HNRPD_HUMAN
CTSD	sp|P07339|CATD_HUMAN
AHNAK	sp|Q09666|AHNK_HUMAN
HNRNPH1	sp|P31943|HNRH1_HUMAN
SRSF7	sp|Q16629|SRSF7_HUMAN
GGCT	sp|O75223|GGCT_HUMAN
GLO1	sp|Q04760|LGUL_HUMAN
ATP6V1B2	sp|P21281|VATB2_HUMAN
IL16	sp|Q14005|IL16_HUMAN
FDPS	sp|P14324|FPPS_HUMAN
EIF2S3	sp|P41091|IF2G_HUMAN
IL18	sp|Q14116|IL18_HUMAN
BIN2	sp|Q9UBW5|BIN2_HUMAN
CCT4	sp|P50991|TCPD_HUMAN
HSPA5	sp|P11021|BIP_HUMAN
PDLIM1	sp|O00151|PDLI1_HUMAN
NPC2	sp|P61916|NPC2_HUMAN
ACTR1A	sp|P61163|ACTZ_HUMAN
ATIC	sp|P31939|PUR9_HUMAN
ABHD14B	sp|Q96IU4|ABHEB_HUMAN
CSTB	sp|P04080|CYTB_HUMAN
TMSB4X	sp|P62328|TYB4_HUMAN
EML4	sp|Q9HC35|EMAL4_HUMAN
EIF4A2	sp|Q14240|IF4A2_HUMAN
LSM8	sp|O95777|LSM8_HUMAN
PKM	sp|P14618|KPYM_HUMAN
SRSF2	sp|Q01130|SRSF2_HUMAN
GLOD4	sp|Q9HC38|GLOD4_HUMAN
RPS3A	sp|P61247|RS3A_HUMAN
PARK7	sp|Q99497|PARK7_HUMAN
HINT1	sp|P49773|HINT1_HUMAN
LMNA	sp|P02545|LMNA_HUMAN
BLVRB	sp|P30043|BLVRB_HUMAN
SCPEP1	sp|Q9HB40|RISC_HUMAN
CUTA	sp|O60888|CUTA_HUMAN
SERPINB8	sp|P50452|SPB8_HUMAN
RPLP0	sp|P05388|RLA0_HUMAN
TPT1	sp|P13693|TCTP_HUMAN
CAP1	sp|Q01518|CAP1_HUMAN
HSPA8	sp|P11142|HSP7C_HUMAN
NME1	sp|P15531|NDKA_HUMAN
CANX	sp|P27824|CALX_HUMAN
CSRP1	sp|P21291|CSRP1_HUMAN
LAP3	sp|P28838|AMPL_HUMAN
GDI2	sp|P50395|GDIB_HUMAN
DPYSL2	sp|Q16555|DPYL2_HUMAN
HMGB1	sp|P09429|HMGB1_HUMAN
HAGH	sp|Q16775|GLO2_HUMAN
CCT2	sp|P78371|TCPB_HUMAN
DNPH1	sp|O43598|DNPH1_HUMAN
NAP1L4	sp|Q99733|NP1L4_HUMAN
ACTR3	sp|P61158|ARP3_HUMAN
CALM3	sp|P0DP25|CALM3_HUMAN
TUBB4B	sp|P68371|TBB4B_HUMAN
UGP2	sp|Q16851|UGPA_HUMAN
GCHFR	sp|P30047|GFRP_HUMAN
QSOX1	sp|O00391|QSOX1_HUMAN
TOM1	sp|O60784|TOM1_HUMAN
LHPP	sp|Q9H008|LHPP_HUMAN
CALR	sp|P27797|CALR_HUMAN
CTSH	sp|P09668|CATH_HUMAN
P4HB	sp|P07237|PDIA1_HUMAN
MVP	sp|Q14764|MVP_HUMAN
ILF3	sp|Q12906|ILF3_HUMAN
ARPC5L	sp|Q9BPX5|ARP5L_HUMAN
TMPO	sp|P42167|LAP2B_HUMAN
PEPD	sp|P12955|PEPD_HUMAN
PEBP1	sp|P30086|PEBP1_HUMAN
PLIN3	sp|O60664|PLIN3_HUMAN
SH3BGRL3	sp|Q9H299|SH3L3_HUMAN
STXBP2	sp|Q15833|STXB2_HUMAN
PTPA	sp|Q15257|PTPA_HUMAN
PFDN6	sp|O15212|PFD6_HUMAN
RNH1	sp|P13489|RINI_HUMAN
RAC1	sp|P63000|RAC1_HUMAN
RPS20	sp|P60866|RS20_HUMAN
YWHAQ	sp|P27348|1433T_HUMAN
CCT7	sp|Q99832|TCPH_HUMAN
PSME2	sp|Q9UL46|PSME2_HUMAN
TUBA1A	sp|Q71U36|TBA1A_HUMAN
S100A12	sp|P80511|S10AC_HUMAN
NAGK	sp|Q9UJ70|NAGK_HUMAN
HP1BP3	sp|Q5SSJ5|HP1B3_HUMAN
SLC44A2	sp|Q8IWA5|CTL2_HUMAN

## Sheet: Table S3D
gene	potein
PFN1	sp|P07737|PROF1_HUMAN
SF1	sp|Q15637|SF01_HUMAN
CFL1	sp|P23528|COF1_HUMAN
VPS29	sp|Q9UBQ0|VPS29_HUMAN
HSPB11	sp|Q9Y547|IFT25_HUMAN
FKBP3	sp|Q00688|FKBP3_HUMAN
ATOX1	sp|O00244|ATOX1_HUMAN
CPNE1	sp|Q99829|CPNE1_HUMAN
ARHGDIB	sp|P52566|GDIR2_HUMAN
ABRACL	sp|Q9P1F3|ABRAL_HUMAN
HNRNPU	sp|Q00839|HNRPU_HUMAN
PSMA4	sp|P25789|PSA4_HUMAN
JPT1	sp|Q9UK76|JUPI1_HUMAN
ARF4	sp|P18085|ARF4_HUMAN
TAGLN2	sp|P37802|TAGL2_HUMAN
RRBP1	sp|Q9P2E9|RRBP1_HUMAN
NCL	sp|P19338|NUCL_HUMAN
FABP5	sp|Q01469|FABP5_HUMAN
HNRNPA2B1	sp|P22626|ROA2_HUMAN
YWHAZ	sp|P63104|1433Z_HUMAN
LSM8	sp|O95777|LSM8_HUMAN
NME1	sp|P15531|NDKA_HUMAN
CANX	sp|P27824|CALX_HUMAN
LAP3	sp|P28838|AMPL_HUMAN
ARPC5L	sp|Q9BPX5|ARP5L_HUMAN
SH3BGRL3	sp|Q9H299|SH3L3_HUMAN
PFDN6	sp|O15212|PFD6_HUMAN
CCT7	sp|Q99832|TCPH_HUMAN
TUBA1A	sp|Q71U36|TBA1A_HUMAN
