# Supplementary material for: Potential network markers and signaling pathways for B cells of COVID-19 based on single-cell condition-specific networks
Source: BMC Genomics. 2023 Oct 18;24:619. doi: 10.1186/s12864-023-09719-1 (PMC10583333; doi:10.1186/s12864-023-09719-1)
Supplement: Supplementary file 1 — Additional file 1: Table S1A. Differential expression genes obtained from healthy and moderate comparative analysis based on GEM. Table S1B. Differential expression genes obtained from healthy and severe comparative analysis based on GEM. Table S1C. Differential expression genes obtained from healthy and convalescent comparative analysis based on GEM. Table S1D. Differential degree genes obtained from healthy and moderate comparative analysis based on CNDM. Table S1E. Differential degree genes obtained from healthy and severe comparative analysis based on CNDM. Table S1F. Differential degree genes obtained from healthy and convalescent comparative analysis based on CNDM. Table S1G. DGs. Table S1H. 'dark' genes. Table S1I. DDGs.Table S1J. DEGs. Supplementary Note 1. Construct of CCSN and obtain CNDM from CCSN. Supplementary Note 2. Network-based cell clustering, gene dimension-reduction analysis and cell counts. Supplementary Note 3. ‘Dark’ genes revealed by CNDM. Supplementary Note 4. Validation of experimental results based on the COVID-19 single-cell sequencing dataset GSE155673. Supplementary Note 5. The prognosis analysis of ‘dark’ genes. Supplementary Note 6. Cell-cell communication analysis. Supplementary Note 7. The underlying signaling mechanisms revealed by ‘dark’ genes. [file 12864_2023_9719_MOESM1_ESM.zip › Revised supplementary information/Supplementary Table/Supplementary Table S4.xlsx]

## Sheet: Sheet1
Table S4: Based on the 'dark' genes obtained from the validation dataset GSE155673
Sheet	Description
Table S4A	Based on the 'dark' genes obtained from the validation dataset GSE155673
Table S4B	Dark' genes common for the main datasets and validation datasets

## Sheet: Table S4A
	p_val	avg_log2FC	pct.1	pct.2	p_val_adj
HLA-DRB5	2.38112e-118	1.20339	0.865	0.116	1.16794e-114
RHOC	7.51993e-79	0.967535	0.448	0.046	3.68852e-75
TRAC	4.12342e-67	0.95157	0.471	0.064	2.02254e-63
RGS10	7.93071e-56	0.851197	0.525	0.094	3.89001e-52
GBP2	9.02098e-56	0.767554	0.363	0.045	4.42479e-52
RILPL2	7.36433e-48	0.747959	0.484	0.091	3.6122e-44
AC020916.1	2.30553e-46	0.716118	0.327	0.045	1.13086e-42
FCGRT	1.36061e-38	0.712543	0.413	0.084	6.67381e-35
GCHFR	3.52733e-38	0.705942	0.413	0.085	1.73016e-34
LEF1	2.14197e-45	0.684445	0.256	0.027	1.05064e-41
GPR183	4.34836e-34	0.683829	0.623	0.174	2.13287e-30
PHACTR2	5.76515e-44	0.672297	0.251	0.027	2.82781e-40
FGR	5.03214e-36	0.66761	0.43	0.094	2.46826e-32
TYROBP	3.74211e-30	0.663518	0.265	0.048	1.83551e-26
RNF130	6.4812e-40	0.663202	0.287	0.04	3.17903e-36
SIT1	1.17446e-30	0.655134	0.422	0.104	5.76073e-27
SPOCK2	4.65824e-36	0.654389	0.417	0.09	2.28487e-32
SERTAD1	6.26642e-37	0.652369	0.462	0.104	3.07368e-33
MBD2	1.00661e-27	0.651	0.722	0.236	4.93743e-24
ETHE1	3.24695e-43	0.646205	0.3	0.04	1.59263e-39
RAB11FIP1	5.42862e-28	0.64172	0.704	0.227	2.66274e-24
HPCAL1	1.08203e-32	0.639475	0.439	0.106	5.30734e-29
TNFRSF1B	6.89341e-33	0.636827	0.363	0.077	3.38122e-29
CORO1B	1.20067e-31	0.635586	0.422	0.101	5.88928e-28
HSPB1	4.17962e-31	0.634004	0.43	0.106	2.0501e-27
MGST3	1.67533e-28	0.618542	0.561	0.166	8.21749e-25
TTN	2.45041e-30	0.615281	0.466	0.121	1.20193e-26
TNFSF12	7.98308e-33	0.6152	0.377	0.081	3.9157e-29
BCL2A1	1.23849e-28	0.615154	0.399	0.1	6.0748e-25
NCF2	1.50171e-33	0.614574	0.251	0.038	7.36589e-30
ARL4C	6.56869e-25	0.611447	0.592	0.198	3.22194e-21
PTPN12	1.16702e-36	0.606894	0.359	0.067	5.72424e-33
PTPN18	9.69099e-31	0.596218	0.413	0.099	4.75343e-27
CD82	1.42654e-28	0.591776	0.587	0.174	6.99718e-25
RGS2	4.55736e-25	0.578127	0.57	0.18	2.23538e-21
BRI3	1.42309e-21	0.577003	0.462	0.152	6.98025e-18
ITGAX	1.05053e-41	0.573766	0.251	0.028	5.15283e-38
NAGK	3.3679e-27	0.570425	0.498	0.142	1.65196e-23
ARHGAP24	1.95461e-25	0.568804	0.664	0.215	9.58735e-22
SH3YL1	5.06757e-26	0.565144	0.377	0.097	2.48564e-22
SERPINB6	1.87638e-28	0.564886	0.363	0.085	9.20362e-25
PGLS	2.71589e-23	0.561668	0.673	0.233	1.33214e-19
SSBP4	1.02302e-29	0.561319	0.605	0.175	5.0179e-26
LCK	7.98849e-25	0.558151	0.265	0.057	3.91835e-21
SERPINB1	1.01884e-23	0.557177	0.637	0.214	4.99739e-20
RGCC	1.91632e-31	0.557167	0.377	0.083	9.39954e-28
CD68	1.62755e-29	0.550535	0.242	0.04	7.98312e-26
AIF1	5.28647e-20	0.540904	0.179	0.034	2.59301e-16
CST3	3.43563e-19	0.53941	0.287	0.078	1.68518e-15
PKN1	5.70606e-23	0.533914	0.561	0.183	2.79882e-19
NT5C3B	8.12726e-30	0.532717	0.283	0.052	3.98642e-26
SCIMP	1.85696e-24	0.529228	0.462	0.135	9.10838e-21
GRN	4.56272e-22	0.525688	0.48	0.152	2.23801e-18
PLEK	6.71222e-18	0.517692	0.516	0.191	3.29234e-14
MIF4GD	1.80061e-21	0.515785	0.381	0.111	8.83201e-18
ARL2	9.85618e-22	0.506687	0.377	0.108	4.83446e-18
NDFIP1	2.93932e-20	0.506275	0.534	0.185	1.44174e-16
CIB1	2.86123e-16	0.504925	0.803	0.331	1.40343e-12
ORAI1	1.14224e-24	0.504228	0.462	0.134	5.60267e-21
ARMH1	8.3819e-22	0.496186	0.314	0.081	4.11132e-18
NBDY	5.62463e-21	0.4958	0.534	0.179	2.75888e-17
BNIP3L	2.79501e-22	0.493678	0.516	0.164	1.37095e-18
LYZ	4.3729e-18	0.48964	0.332	0.101	2.14491e-14
ZBTB7A	9.64918e-20	0.489589	0.511	0.173	4.73292e-16
S100A9	7.60623e-15	0.48892	0.242	0.072	3.73086e-11
TSPO	7.49727e-15	0.488913	0.74	0.318	3.67741e-11
CD84	4.47747e-19	0.486728	0.318	0.092	2.1962e-15
DUS2	3.91492e-24	0.486254	0.35	0.089	1.92027e-20
VASP	9.70252e-17	0.4811	0.673	0.263	4.75908e-13
IFT57	7.68559e-16	0.479793	0.78	0.315	3.76978e-12
VAMP5	2.08884e-17	0.46926	0.502	0.182	1.02457e-13
ABHD14B	2.28034e-19	0.469201	0.448	0.147	1.11851e-15
DPEP2	7.66514e-22	0.46693	0.314	0.081	3.75975e-18
PLEKHO1	1.61614e-15	0.465354	0.673	0.269	7.92714e-12
CSRNP1	2.33823e-18	0.464376	0.422	0.141	1.1469e-14
LITAF	1.12844e-16	0.460523	0.659	0.257	5.53501e-13
CCNY	2.58171e-20	0.454361	0.354	0.102	1.26633e-16
NR4A2	5.11048e-15	0.452622	0.52	0.202	2.50669e-11
FYN	7.43375e-23	0.450639	0.283	0.066	3.64625e-19
LPP	2.50554e-21	0.446591	0.408	0.122	1.22897e-17
IDS	1.5467e-13	0.445873	0.7	0.295	7.58654e-10
RNPEPL1	1.40959e-16	0.445236	0.493	0.181	6.91406e-13
S100A11	5.02232e-15	0.445089	0.507	0.198	2.46345e-11
DALRD3	3.60877e-17	0.440251	0.327	0.101	1.7701e-13
CD63	1.52176e-15	0.439526	0.722	0.286	7.46421e-12
TNIP2	7.43154e-19	0.436657	0.395	0.124	3.64517e-15
UBE2R2	2.41121e-18	0.436462	0.57	0.202	1.1827e-14
LPGAT1	5.17269e-21	0.43585	0.475	0.151	2.5372e-17
ALOX5	1.72842e-19	0.432779	0.489	0.161	8.47792e-16
DUSP2	3.53264e-17	0.432269	0.368	0.119	1.73276e-13
SUPT4H1	7.88953e-17	0.430732	0.556	0.206	3.86981e-13
CARS2	2.81596e-15	0.430278	0.457	0.171	1.38123e-11
CDKN2D	3.28294e-15	0.42613	0.592	0.233	1.61028e-11
DDIT3	3.05136e-16	0.422282	0.404	0.139	1.49669e-12
SIGIRR	2.35816e-22	0.421623	0.368	0.101	1.15668e-18
TPP1	6.23464e-17	0.419838	0.345	0.111	3.05809e-13
IER5	1.9173e-14	0.419266	0.583	0.232	9.40434e-11
SNX10	1.68323e-17	0.411173	0.498	0.175	8.25624e-14
ZEB2	3.84534e-13	0.410005	0.61	0.252	1.88614e-09
SYTL1	1.76809e-16	0.409586	0.534	0.196	8.67247e-13
RHOF	2.96037e-16	0.407869	0.345	0.111	1.45206e-12
NOSIP	2.65843e-16	0.407834	0.516	0.19	1.30396e-12
PIP4P1	3.20185e-15	0.407614	0.413	0.149	1.57051e-11
COTL1	1.03286e-08	0.406554	0.848	0.398	5.06616e-05
IRF2BP2	1.28439e-15	0.402349	0.408	0.145	6.29991e-12
ANKRD13D	2.92866e-19	0.39895	0.422	0.134	1.43651e-15
CCDC88A	1.06007e-15	0.398218	0.498	0.185	5.19964e-12
SPI1	1.60109e-13	0.397889	0.48	0.188	7.85333e-10
THAP11	2.4813e-18	0.396625	0.35	0.106	1.21708e-14
SPIB	2.50433e-12	0.396204	0.655	0.276	1.22837e-08
TFEB	9.3677e-15	0.395942	0.404	0.146	4.59486e-11
YPEL2	8.03036e-17	0.39373	0.332	0.103	3.93889e-13
PTGER4	3.35711e-16	0.390828	0.309	0.095	1.64666e-12
MAZ	2.24063e-15	0.389497	0.543	0.204	1.09903e-11
LRRK2	1.36747e-19	0.388995	0.309	0.084	6.70744e-16
CAT	9.0669e-14	0.387989	0.462	0.18	4.44731e-10
POLR3GL	3.78409e-14	0.386785	0.538	0.213	1.8561e-10
DDAH2	1.09221e-13	0.386181	0.516	0.203	5.3573e-10
RNF41	1.0625e-13	0.385225	0.359	0.13	5.21155e-10
ALOX5AP	1.10446e-13	0.384976	0.547	0.218	5.41738e-10
RTN4	2.89979e-14	0.384671	0.534	0.21	1.42235e-10
CYB561A3	5.89863e-10	0.384113	0.776	0.352	2.89328e-06
HEBP2	5.63802e-13	0.38361	0.619	0.254	2.76545e-09
YPEL3	3.80493e-09	0.381655	0.825	0.383	1.86632e-05
RAC1	3.78171e-10	0.380036	0.664	0.301	1.85493e-06
AGFG1	2.3223e-15	0.377975	0.35	0.117	1.13909e-11
ARHGAP9	7.17959e-16	0.377757	0.422	0.149	3.52159e-12
NT5DC1	2.012e-12	0.375442	0.453	0.183	9.86884e-09
MAPK1	1.81967e-16	0.375414	0.363	0.119	8.9255e-13
ARHGAP25	1.70957e-12	0.37406	0.529	0.217	8.38542e-09
AP1S2	1.80694e-11	0.373553	0.444	0.185	8.86306e-08
FAM107B	8.37812e-10	0.373045	0.735	0.339	4.10947e-06
STX8	3.16073e-15	0.372423	0.386	0.134	1.55034e-11
CSNK1G2	4.40058e-14	0.371339	0.439	0.164	2.15849e-10
U2AF1L4	8.61711e-12	0.368612	0.35	0.136	4.22669e-08
SRI	1.9731e-12	0.367605	0.57	0.235	9.67808e-09
ELOVL5	5.01523e-14	0.365598	0.574	0.228	2.45997e-10
ABHD17A	1.35613e-13	0.364955	0.583	0.232	6.65181e-10
IL10RA	6.68222e-13	0.364066	0.381	0.145	3.27763e-09
CAMLG	3.55933e-13	0.362244	0.498	0.198	1.74585e-09
NFKB1	9.67855e-14	0.36221	0.381	0.14	4.74733e-10
SH3BP5	1.02968e-09	0.362077	0.785	0.356	5.05056e-06
RAB11A	8.26651e-13	0.361528	0.439	0.172	4.05472e-09
LYN	1.62027e-09	0.360084	0.74	0.338	7.94741e-06
ANXA1	8.30321e-14	0.359497	0.274	0.089	4.07273e-10
KLF4	5.23145e-11	0.357575	0.269	0.099	2.56602e-07
YWHAH	1.39272e-12	0.357402	0.439	0.172	6.83128e-09
FCMR	4.62646e-08	0.356901	0.789	0.376	0.000226928
IL27RA	3.94661e-15	0.354284	0.386	0.134	1.93581e-11
STAT6	8.2822e-15	0.352919	0.439	0.161	4.06242e-11
YY1	4.0776e-10	0.352684	0.713	0.315	2.00006e-06
KDM6B	5.87613e-13	0.34811	0.345	0.126	2.88224e-09
ARHGAP17	2.15825e-12	0.347374	0.43	0.169	1.05862e-08
DEK	1.28958e-10	0.347199	0.686	0.301	6.32539e-07
ARL4A	6.36643e-10	0.346513	0.682	0.305	3.12273e-06
OPTN	1.01628e-11	0.344861	0.417	0.171	4.98485e-08
GNPTAB	2.51173e-12	0.342426	0.439	0.175	1.232e-08
XPA	2.59087e-12	0.34105	0.453	0.181	1.27082e-08
ZNHIT3	6.35557e-12	0.337229	0.453	0.183	3.11741e-08
UBE2Z	1.81599e-13	0.336664	0.422	0.16	8.90743e-10
UGCG	8.6142e-13	0.334963	0.426	0.165	4.22527e-09
SFT2D2	3.07573e-13	0.333554	0.426	0.161	1.50864e-09
RAB21	1.19885e-10	0.332807	0.386	0.159	5.88034e-07
GRK2	3.37698e-11	0.332131	0.578	0.248	1.65641e-07
NCF4	1.82824e-11	0.331903	0.57	0.24	8.96751e-08
AC245297.3	4.14252e-14	0.331225	0.408	0.151	2.03191e-10
HERPUD2	5.94692e-13	0.330483	0.399	0.152	2.91696e-09
HDAC3	4.69986e-11	0.330343	0.381	0.154	2.30528e-07
DNAJB1	2.06002e-12	0.328464	0.336	0.124	1.01044e-08
AIP	2.01899e-11	0.328288	0.547	0.231	9.90316e-08
CCND3	2.87271e-10	0.328056	0.587	0.257	1.40906e-06
DNAJC21	1.47624e-13	0.326987	0.453	0.171	7.24097e-10
LBH	2.06068e-07	0.326726	0.74	0.357	0.00101076
PEPD	2.12917e-14	0.326557	0.372	0.13	1.04436e-10
TAF10	2.75444e-08	0.32618	0.655	0.309	0.000135105
MYLIP	4.22636e-11	0.325866	0.381	0.154	2.07303e-07
NAMPT	5.35062e-10	0.325203	0.377	0.161	2.62448e-06
MBP	4.60932e-13	0.3248	0.525	0.208	2.26087e-09
KLF10	1.34095e-12	0.324398	0.377	0.143	6.57736e-09
WBP2	1.32525e-10	0.3235	0.381	0.157	6.50033e-07
SS18L2	2.19394e-10	0.32221	0.502	0.215	1.07613e-06
UBE2E3	2.15282e-11	0.321252	0.404	0.161	1.05596e-07
NR1H2	2.41549e-12	0.321097	0.484	0.195	1.1848e-08
C9orf16	3.32876e-07	0.320717	0.758	0.372	0.00163275
SPINT2	7.35692e-12	0.320325	0.587	0.245	3.60857e-08
CAPG	5.46464e-09	0.318984	0.547	0.25	2.68041e-05
GNG2	6.8373e-14	0.31803	0.323	0.11	3.35369e-10
STK24	5.95139e-12	0.316648	0.39	0.153	2.91916e-08
PARP15	1.14485e-12	0.313098	0.43	0.167	5.61548e-09
MOB1A	3.96219e-07	0.312273	0.713	0.357	0.00194345
HLA-F	2.00363e-06	0.311941	0.762	0.38	0.00982783
CNPY3	2.91687e-08	0.311802	0.664	0.312	0.000143073
ZNF581	6.47723e-11	0.310452	0.404	0.165	3.17708e-07
PHF6	3.29869e-10	0.308871	0.426	0.182	1.61801e-06
PRKAR1A	1.23826e-09	0.308729	0.61	0.274	6.07367e-06
RPA2	4.7176e-10	0.307989	0.475	0.205	2.31398e-06
PTPN22	7.59621e-12	0.307634	0.48	0.195	3.72594e-08
RSBN1	5.53974e-11	0.307239	0.448	0.187	2.71724e-07
ZBTB1	3.6104e-11	0.303745	0.525	0.219	1.7709e-07
DNAJB6	8.06899e-10	0.303744	0.475	0.21	3.95784e-06
MCRIP1	6.26223e-11	0.302583	0.386	0.156	3.07162e-07
IFNGR2	1.01139e-08	0.302281	0.565	0.262	4.96087e-05
PYCARD	1.89969e-07	0.300553	0.529	0.261	0.000931799
RASSF1	1.11005e-09	0.300124	0.453	0.201	5.44482e-06
ZBTB20	1.20751e-07	0.298759	0.673	0.324	0.000592282
PURA	3.42796e-11	0.298268	0.359	0.139	1.68142e-07
DOCK10	1.0485e-11	0.298244	0.413	0.164	5.14289e-08
TNFAIP3	4.64286e-09	0.29699	0.283	0.116	2.27732e-05
CNPPD1	1.87842e-10	0.296681	0.327	0.13	9.21364e-07
CRBN	4.22816e-10	0.296586	0.439	0.189	2.07391e-06
HDAC1	1.71518e-09	0.295756	0.543	0.241	8.41294e-06
PCGF5	2.78789e-09	0.289707	0.592	0.267	1.36746e-05
C12orf10	1.36191e-11	0.288624	0.354	0.134	6.68015e-08
ARHGAP45	4.29428e-09	0.28766	0.628	0.285	2.10634e-05
FMNL1	8.50501e-08	0.28748	0.623	0.298	0.000417171
SDCBP	1.27557e-12	0.287212	0.318	0.113	6.25668e-09
RBM4	1.79437e-09	0.286687	0.435	0.191	8.80139e-06
PITHD1	6.05074e-10	0.286403	0.453	0.195	2.96789e-06
TSC22D4	8.84934e-10	0.286293	0.435	0.189	4.3406e-06
LAMTOR1	1.59272e-06	0.285884	0.691	0.348	0.00781228
CTSH	6.28545e-07	0.283588	0.686	0.338	0.00308301
USF2	4.07476e-08	0.282904	0.65	0.305	0.000199867
BIN2	2.96013e-09	0.282897	0.48	0.215	1.45195e-05
TNIP1	1.15601e-10	0.282123	0.529	0.223	5.67023e-07
FERMT3	7.03503e-08	0.279762	0.471	0.223	0.000345068
ZNF394	4.72962e-10	0.2796	0.466	0.201	2.31988e-06
CD83	1.66665e-07	0.276841	0.632	0.298	0.000817491
MAP3K8	5.71666e-08	0.273886	0.439	0.207	0.000280402
FCGR2B	1.32311e-07	0.273575	0.61	0.291	0.000648985
SPSB3	1.10553e-09	0.272163	0.435	0.188	5.42261e-06
IL16	5.04303e-10	0.270195	0.511	0.222	2.47361e-06
PPP1R18	2.28117e-09	0.269793	0.39	0.169	1.11892e-05
SH3KBP1	3.07452e-09	0.268262	0.475	0.212	1.50805e-05
ANXA4	1.13504e-09	0.267274	0.422	0.181	5.56738e-06
FCRL3	8.11687e-09	0.266379	0.341	0.147	3.98133e-05
MYO9B	3.79723e-10	0.266339	0.399	0.165	1.86254e-06
NUMA1	5.22229e-08	0.264661	0.359	0.163	0.000256153
ZNF428	1.21426e-09	0.264252	0.422	0.181	5.95592e-06
SKAP1	3.44932e-10	0.263245	0.39	0.162	1.69189e-06
GGA1	1.23372e-08	0.261513	0.426	0.192	6.05138e-05
SUCLG2	1.58796e-09	0.259895	0.395	0.168	7.78893e-06
SMIM14	3.67988e-07	0.257617	0.646	0.307	0.00180498
GSTO1	6.83458e-07	0.256927	0.43	0.211	0.00335236
VPS51	3.23963e-07	0.256412	0.623	0.297	0.00158904
CCDC107	2.89092e-09	0.255665	0.435	0.192	1.418e-05
IMP3	7.22202e-09	0.255502	0.552	0.249	3.5424e-05
SNAP23	4.60367e-08	0.255405	0.516	0.243	0.00022581
DNAJB14	1.5248e-08	0.255329	0.543	0.249	7.47915e-05
MZT2A	5.74119e-07	0.254604	0.583	0.285	0.00281605
APPL1	1.84423e-06	0.254293	0.65	0.322	0.00904597
SBDS	7.32525e-06	0.253748	0.628	0.319	0.0359303
APEX1	6.79666e-06	0.253353	0.686	0.335	0.0333376
RHOG	1.54599e-09	0.252726	0.399	0.17	7.58309e-06
TRAPPC6A	5.61319e-09	0.252371	0.475	0.212	2.75327e-05
MYO1G	1.02751e-08	0.250561	0.444	0.198	5.03995e-05
JUND	1.11598e-14	-0.25063	0.883	0.692	5.47391e-11
TSC22D3	1.1527e-12	-0.251583	0.883	0.665	5.654e-09
LTB	4.26748e-07	-0.257202	0.803	0.581	0.0020932
PNISR	1.7966e-20	-0.258388	0.91	0.783	8.81233e-17
RBM3	7.9327e-14	-0.261614	0.789	0.705	3.89099e-10
HLA-DPA1	2.96553e-15	-0.266234	0.897	0.682	1.45459e-11
CCNL1	9.90974e-20	-0.267237	0.874	0.774	4.86073e-16
SRSF5	6.18086e-20	-0.269421	0.906	0.772	3.03171e-16
SRRM2	4.34032e-20	-0.27217	0.879	0.801	2.12892e-16
CLIC1	6.75018e-25	-0.279021	0.91	0.831	3.31097e-21
CFL1	1.97356e-27	-0.29203	0.906	0.856	9.6803e-24
SERP1	3.68653e-26	-0.292829	0.91	0.824	1.80824e-22
CALM1	7.50231e-32	-0.305807	0.919	0.857	3.67988e-28
SH3BGRL3	1.10511e-21	-0.309601	0.883	0.764	5.42057e-18
HLA-DRB1	3.63258e-21	-0.309825	0.883	0.731	1.78178e-17
PTPRC	2.73837e-21	-0.315517	0.87	0.759	1.34317e-17
OST4	8.26101e-27	-0.317858	0.883	0.815	4.05203e-23
IGHM	4.49125e-21	-0.31962	0.852	0.734	2.20296e-17
FOS	2.17138e-16	-0.319714	0.825	0.687	1.06506e-12
PFN1	4.68342e-29	-0.321158	0.901	0.825	2.29722e-25
CD37	1.93092e-15	-0.325754	0.848	0.661	9.47118e-12
BTG1	5.65959e-20	-0.329886	0.883	0.705	2.77603e-16
HSP90AA1	3.38625e-31	-0.336735	0.897	0.842	1.66096e-27
HNRNPA1	4.10095e-29	-0.337768	0.87	0.822	2.01152e-25
HNRNPU	1.08046e-28	-0.347338	0.865	0.819	5.29965e-25
HINT1	5.75259e-39	-0.353338	0.933	0.886	2.82165e-35
UBB	3.62907e-36	-0.354786	0.919	0.895	1.78006e-32
YBX1	4.56354e-43	-0.373209	0.928	0.911	2.23842e-39
PPIA	7.1782e-47	-0.39072	0.928	0.915	3.52091e-43
CD52	7.95055e-31	-0.391375	0.915	0.77	3.89974e-27
VIM	7.05491e-37	-0.396212	0.897	0.838	3.46044e-33
RBM39	5.62208e-41	-0.396426	0.906	0.896	2.75763e-37
HSP90AB1	2.2524e-39	-0.397781	0.91	0.856	1.1048e-35
MYL6	5.44498e-45	-0.411132	0.915	0.908	2.67076e-41
CD79A	3.21242e-36	-0.416034	0.91	0.796	1.57569e-32
ACTG1	9.65959e-42	-0.416287	0.924	0.845	4.73803e-38
EEF2	4.52286e-46	-0.421064	0.906	0.901	2.21846e-42
PABPC1	5.95453e-45	-0.424832	0.915	0.881	2.9207e-41
NPM1	2.61858e-47	-0.428757	0.91	0.902	1.28441e-43
GAPDH	3.7434e-42	-0.433985	0.901	0.847	1.83614e-38
JUN	1.29453e-36	-0.444706	0.87	0.803	6.34967e-33
CD79B	2.00773e-44	-0.446252	0.892	0.846	9.84791e-41
HNRNPA2B1	4.11227e-52	-0.456958	0.906	0.93	2.01707e-48
ARPC3	2.4492e-53	-0.463078	0.933	0.908	1.20133e-49
RPL31	1.98913e-50	-0.469595	0.906	0.888	9.7567e-47
OAZ1	2.73612e-57	-0.495566	0.888	0.956	1.34206e-53
HSP90B1	1.12642e-34	-0.501624	0.798	0.777	5.5251e-31
CD74	1.91559e-51	-0.503227	0.888	0.87	9.39599e-48
UBC	5.77774e-70	-0.52483	0.933	0.965	2.83398e-66
RPS26	1.47339e-64	-0.552155	0.888	0.919	7.227e-61
RPL23	2.44423e-67	-0.555917	0.901	0.924	1.19889e-63
H3F3A	4.24376e-77	-0.557074	0.933	0.976	2.08157e-73
RPS8	1.53732e-78	-0.559389	0.924	0.997	7.54054e-75
RPS10	3.87771e-70	-0.562825	0.906	0.928	1.90202e-66
RPS15A	1.37284e-79	-0.563497	0.933	0.989	6.7338e-76
RPL39	3.80909e-79	-0.570902	0.937	0.97	1.86836e-75
RPS3A	1.45254e-79	-0.571904	0.928	0.99	7.12469e-76
RPL18A	8.72398e-84	-0.578079	0.933	0.995	4.27911e-80
TMSB4X	3.3727e-74	-0.579196	0.892	0.965	1.65431e-70
RPS18	1.22158e-83	-0.580488	0.919	0.998	5.99183e-80
RPS2	4.46129e-81	-0.581743	0.901	0.998	2.18826e-77
RPS12	5.49939e-87	-0.58429	0.937	0.99	2.69745e-83
RPLP1	4.61256e-86	-0.585448	0.915	0.999	2.26246e-82
RPL7	7.58022e-76	-0.58763	0.91	0.954	3.7181e-72
RPL32	3.56651e-84	-0.588078	0.933	0.992	1.74937e-80
RPS20	1.39939e-67	-0.591062	0.901	0.904	6.86401e-64
EEF1B2	1.08363e-83	-0.592454	0.937	0.973	5.3152e-80
RPL19	8.02259e-85	-0.593303	0.928	0.995	3.93508e-81
RPS28	1.22712e-83	-0.594501	0.933	0.993	6.01901e-80
RPL12	3.66459e-80	-0.595463	0.91	0.971	1.79748e-76
RPL10	4.31167e-86	-0.596163	0.919	0.996	2.11488e-82
RPS27A	1.33733e-81	-0.596914	0.91	0.993	6.55961e-78
RPL11	1.03443e-81	-0.60369	0.915	0.997	5.07388e-78
FTL	2.4647e-84	-0.606715	0.919	0.973	1.20894e-80
HLA-E	1.52948e-85	-0.607474	0.919	0.97	7.5021e-82
RPS19	2.30663e-87	-0.609756	0.91	1	1.1314e-83
RPS4X	3.38314e-90	-0.611112	0.91	0.996	1.65943e-86
RPL38	1.94546e-79	-0.612089	0.91	0.947	9.54246e-76
H3F3B	8.62774e-88	-0.612612	0.919	0.978	4.2319e-84
RPL30	5.66802e-84	-0.613083	0.91	0.98	2.78017e-80
RPL13	1.59789e-89	-0.614404	0.928	0.999	7.83767e-86
EEF1A1	3.07297e-90	-0.614836	0.919	0.999	1.50729e-86
RPL23A	2.39017e-83	-0.616291	0.924	0.983	1.17238e-79
RPS14	3.5144e-88	-0.616611	0.937	0.984	1.72381e-84
RPL4	1.53835e-78	-0.617227	0.879	0.965	7.5456e-75
RPS23	7.31677e-86	-0.618949	0.919	0.99	3.58888e-82
RPL3	3.72638e-91	-0.623108	0.933	0.998	1.82779e-87
RPL27A	3.1333e-81	-0.625606	0.888	0.96	1.53689e-77
RPL6	3.87022e-90	-0.625656	0.937	0.987	1.89834e-86
RPS3	4.82593e-89	-0.625761	0.933	0.993	2.36712e-85
RPL18	1.53774e-87	-0.627887	0.924	0.99	7.5426e-84
RPS27	1.03191e-90	-0.630284	0.915	0.993	5.06153e-87
RPL34	6.66819e-89	-0.633639	0.915	0.993	3.27075e-85
ACTB	6.88099e-83	-0.634053	0.892	0.955	3.37512e-79
DDX5	9.16681e-90	-0.634397	0.937	0.97	4.49632e-86
TPT1	5.29343e-91	-0.63694	0.91	0.997	2.59643e-87
RPL7A	2.31223e-92	-0.642587	0.924	0.997	1.13415e-88
RPL21	5.67511e-89	-0.644077	0.906	0.99	2.78364e-85
RPL8	2.13837e-94	-0.64586	0.924	0.993	1.04887e-90
RPS16	4.82406e-92	-0.647203	0.928	0.989	2.3662e-88
RPLP0	2.99655e-93	-0.653125	0.91	0.988	1.46981e-89
RPL9	1.59522e-91	-0.653492	0.924	0.977	7.82456e-88
RPS25	1.02872e-89	-0.653888	0.919	0.976	5.04587e-86
RPS5	4.13301e-94	-0.656728	0.919	0.988	2.02724e-90
RPSA	9.59224e-95	-0.65852	0.928	0.983	4.70499e-91
RPS6	3.74464e-92	-0.658872	0.91	0.991	1.83674e-88
RPL13A	3.14043e-90	-0.664489	0.906	0.993	1.54038e-86
RPLP2	8.77688e-92	-0.666679	0.901	0.993	4.30506e-88
FTH1	7.53531e-86	-0.669327	0.879	0.964	3.69607e-82
RPL5	2.08628e-92	-0.672072	0.906	0.985	1.02332e-88
RPL14	1.57986e-93	-0.673151	0.919	0.988	7.74923e-90
RPL15	7.47732e-92	-0.673774	0.901	0.989	3.66762e-88
RPL22	3.22428e-92	-0.673842	0.924	0.965	1.58151e-88
RPS7	4.71928e-92	-0.67597	0.897	0.991	2.31481e-88
RPS13	8.87263e-89	-0.679045	0.897	0.978	4.35203e-85
RPL10A	2.42699e-91	-0.680344	0.906	0.978	1.19044e-87
RPS21	4.25286e-94	-0.70966	0.897	0.981	2.08603e-90
SPCS3	2.43975e-22	-0.723011	0.525	0.623	1.1967e-18
ERLEC1	3.31735e-13	-0.735096	0.332	0.482	1.62716e-09
MYDGF	1.54698e-16	-0.740277	0.471	0.554	7.58795e-13
MX1	1.33243e-20	-0.754878	0.386	0.577	6.53558e-17
MZB1	3.24844e-25	-0.755295	0.502	0.636	1.59336e-21
RPN2	4.69048e-20	-0.778206	0.422	0.578	2.30068e-16
TXNDC11	2.32145e-12	-0.81642	0.247	0.42	1.13867e-08
MANF	3.93315e-14	-0.830339	0.291	0.455	1.92921e-10
ITM2C	3.86759e-20	-0.84094	0.377	0.555	1.89705e-16
LMAN1	2.45897e-19	-0.878487	0.345	0.531	1.20613e-15
SDF2L1	8.96857e-16	-0.886325	0.3	0.477	4.39908e-12
XBP1	3.25731e-18	-0.943182	0.314	0.5	1.59771e-14
IFI44L	8.62046e-15	-0.973084	0.161	0.377	4.22834e-11
SEC61A1	3.01958e-16	-0.977958	0.148	0.399	1.4811e-12
FKBP11	3.40286e-18	-1.00528	0.247	0.471	1.6691e-14
RRBP1	6.26464e-18	-1.01327	0.238	0.457	3.07281e-14
PDIA4	9.05044e-21	-1.03108	0.247	0.492	4.43924e-17
NUCB2	4.90132e-15	-1.04422	0.121	0.355	2.4041e-11
SLAMF7	4.25343e-17	-1.08865	0.108	0.372	2.08631e-13
IFI6	5.25527e-23	-1.1126	0.193	0.482	2.57771e-19
JCHAIN	1.11695e-64	-1.31785	0.327	0.804	5.47865e-61
FNDC3B	5.53797e-21	-1.33817	0.022	0.328	2.71637e-17
CD38	3.42961e-30	-1.37831	0.121	0.502	1.68222e-26
SMAP2	2.18577e-15	-0.262828	0.511	0.669	1.07212e-11
H1FX	2.98138e-16	-0.26347	0.512	0.662	1.46237e-12
SAT1	2.73696e-20	-0.284472	0.58	0.774	1.34248e-16
RNASET2	5.49438e-16	-0.288835	0.448	0.645	2.69499e-12
CD99	3.3495e-22	-0.336982	0.351	0.564	1.64293e-18
ZFP36L2	1.611e-25	-0.346733	0.463	0.656	7.90196e-22
S100A6	2.69924e-35	-0.390354	0.525	0.788	1.32398e-31
LGALS1	1.03408e-34	-0.423548	0.399	0.707	5.07217e-31
S100A4	2.28523e-43	-0.477234	0.394	0.673	1.12091e-39
FCER1G	1.54597e-62	-0.766867	0.04	0.234	7.583e-59
S100A8	2.46853e-147	-1.21922	0.065	0.448	1.21081e-143
SLC2A3	3.37247e-18	0.441087	0.439	0.151	1.65419e-14
EVL	1.85767e-08	0.361685	0.789	0.382	9.11185e-05
LTA4H	2.03821e-12	0.35535	0.538	0.234	9.99743e-09
QRSL1	4.40834e-09	0.345794	0.511	0.25	2.16229e-05
S1PR4	6.76853e-11	0.339856	0.547	0.244	3.31996e-07
LIMS1	8.65342e-11	0.329169	0.435	0.19	4.2445e-07
PACS1	7.77609e-12	0.326485	0.439	0.183	3.81417e-08
MCM5	1.0139e-09	0.324112	0.422	0.193	4.97317e-06
LYSMD2	7.86955e-13	0.316693	0.341	0.128	3.86001e-09
TUBA4A	4.53617e-09	0.313335	0.592	0.282	2.22499e-05
DRAM2	3.87299e-09	0.311452	0.57	0.275	1.8997e-05
PTPN7	2.45278e-09	0.308297	0.381	0.171	1.20309e-05
TRBC2	7.52611e-09	0.291495	0.628	0.293	3.69156e-05
BCL11A	3.9481e-07	0.290111	0.709	0.374	0.00193654
BIN1	7.27236e-10	0.287537	0.583	0.266	3.56709e-06
CCR7	4.83255e-12	0.275085	0.422	0.169	2.37037e-08
TINF2	2.71999e-09	0.268438	0.475	0.218	1.33415e-05
SYPL1	5.09901e-07	0.257724	0.605	0.313	0.00250106
CCNI	4.25811e-18	-0.250449	0.906	0.822	2.0886e-14
MYL12A	1.17108e-19	-0.260912	0.915	0.847	5.74416e-16
CIRBP	1.10824e-19	-0.264741	0.901	0.822	5.4359e-16
ARHGDIB	1.05354e-21	-0.275693	0.915	0.84	5.16763e-18
DUSP1	2.39503e-16	-0.288063	0.87	0.719	1.17476e-12
EMP3	2.04192e-24	-0.309148	0.892	0.862	1.00156e-20
HLA-DQA1	1.82815e-17	-0.316733	0.848	0.711	8.96706e-14
KLF6	9.76876e-20	-0.318315	0.883	0.744	4.79158e-16
KLF2	3.65457e-22	-0.323509	0.883	0.754	1.79257e-18
HLA-DPB1	2.35974e-22	-0.33144	0.888	0.756	1.15745e-18
HLA-DRA	1.84851e-25	-0.336074	0.879	0.805	9.06693e-22
JUNB	3.76448e-24	-0.35806	0.865	0.764	1.84648e-20
HLA-DQB1	1.72314e-22	-0.361998	0.87	0.738	8.45201e-19
LAPTM5	2.20858e-22	-0.362822	0.843	0.755	1.08331e-18
NFKBIA	4.54609e-23	-0.364212	0.843	0.764	2.22986e-19
MT-ND3	1.43279e-64	-0.502993	0.937	0.995	7.02785e-61
HSPA5	9.98047e-29	-0.520436	0.7	0.776	4.89542e-25
PDIA6	1.17658e-16	-0.520962	0.556	0.642	5.77113e-13
ISG15	3.55281e-12	-0.549413	0.502	0.546	1.74265e-08
IRF7	2.86016e-11	-0.580615	0.368	0.505	1.40291e-07
FKBP2	6.35753e-13	-0.649383	0.372	0.519	3.11837e-09
AQP3	4.3378e-11	-0.817385	0.112	0.308	2.12769e-07

## Sheet: Table S4B
	p_val	avg_log2FC	pct.1	pct.2	p_val_adj
HLA-DRB5	2.38112e-118	1.20339	0.865	0.116	1.16794e-114
BCL2A1	1.23849e-28	0.615154	0.399	0.1	6.0748e-25
RGS2	4.55736e-25	0.578127	0.57	0.18	2.23538e-21
ARHGAP24	1.95461e-25	0.568804	0.664	0.215	9.58735e-22
CSRNP1	2.33823e-18	0.464376	0.422	0.141	1.1469e-14
IDS	1.5467e-13	0.445873	0.7	0.295	7.58654e-10
S100A11	5.02232e-15	0.445089	0.507	0.198	2.46345e-11
NOSIP	2.65843e-16	0.407834	0.516	0.19	1.30396e-12
FCMR	4.62646e-08	0.356901	0.789	0.376	0.000226928
KDM6B	5.87613e-13	0.34811	0.345	0.126	2.88224e-09
ARL4A	6.36643e-10	0.346513	0.682	0.305	3.12273e-06
ZBTB1	3.6104e-11	0.303745	0.525	0.219	1.7709e-07
PYCARD	1.89969e-07	0.300553	0.529	0.261	0.000931799
TSC22D3	1.1527e-12	-0.251583	0.883	0.665	5.654e-09
LTB	4.26748e-07	-0.257202	0.803	0.581	0.0020932
HLA-DPA1	2.96553e-15	-0.266234	0.897	0.682	1.45459e-11
CFL1	1.97356e-27	-0.29203	0.906	0.856	9.6803e-24
SH3BGRL3	1.10511e-21	-0.309601	0.883	0.764	5.42057e-18
HLA-DRB1	3.63258e-21	-0.309825	0.883	0.731	1.78178e-17
PTPRC	2.73837e-21	-0.315517	0.87	0.759	1.34317e-17
FOS	2.17138e-16	-0.319714	0.825	0.687	1.06506e-12
PFN1	4.68342e-29	-0.321158	0.901	0.825	2.29722e-25
CD37	1.93092e-15	-0.325754	0.848	0.661	9.47118e-12
BTG1	5.65959e-20	-0.329886	0.883	0.705	2.77603e-16
HNRNPU	1.08046e-28	-0.347338	0.865	0.819	5.29965e-25
YBX1	4.56354e-43	-0.373209	0.928	0.911	2.23842e-39
CD52	7.95055e-31	-0.391375	0.915	0.77	3.89974e-27
HSP90AB1	2.2524e-39	-0.397781	0.91	0.856	1.1048e-35
CD79A	3.21242e-36	-0.416034	0.91	0.796	1.57569e-32
PABPC1	5.95453e-45	-0.424832	0.915	0.881	2.9207e-41
CD79B	2.00773e-44	-0.446252	0.892	0.846	9.84791e-41
HNRNPA2B1	4.11227e-52	-0.456958	0.906	0.93	2.01707e-48
CD74	1.91559e-51	-0.503227	0.888	0.87	9.39599e-48
H3F3A	4.24376e-77	-0.557074	0.933	0.976	2.08157e-73
RPS2	4.46129e-81	-0.581743	0.901	0.998	2.18826e-77
DDX5	9.16681e-90	-0.634397	0.937	0.97	4.49632e-86
FTH1	7.53531e-86	-0.669327	0.879	0.964	3.69607e-82
SPCS3	2.43975e-22	-0.723011	0.525	0.623	1.1967e-18
ERLEC1	3.31735e-13	-0.735096	0.332	0.482	1.62716e-09
MYDGF	1.54698e-16	-0.740277	0.471	0.554	7.58795e-13
RPN2	4.69048e-20	-0.778206	0.422	0.578	2.30068e-16
MANF	3.93315e-14	-0.830339	0.291	0.455	1.92921e-10
LMAN1	2.45897e-19	-0.878487	0.345	0.531	1.20613e-15
SDF2L1	8.96857e-16	-0.886325	0.3	0.477	4.39908e-12
IFI44L	8.62046e-15	-0.973084	0.161	0.377	4.22834e-11
SEC61A1	3.01958e-16	-0.977958	0.148	0.399	1.4811e-12
FKBP11	3.40286e-18	-1.00528	0.247	0.471	1.6691e-14
RRBP1	6.26464e-18	-1.01327	0.238	0.457	3.07281e-14
PDIA4	9.05044e-21	-1.03108	0.247	0.492	4.43924e-17
NUCB2	4.90132e-15	-1.04422	0.121	0.355	2.4041e-11
CD38	3.42961e-30	-1.37831	0.121	0.502	1.68222e-26
ZFP36L2	1.611e-25	-0.346733	0.463	0.656	7.90196e-22
SLC2A3	3.37247e-18	0.441087	0.439	0.151	1.65419e-14
CCNI	4.25811e-18	-0.250449	0.906	0.822	2.0886e-14
ARHGDIB	1.05354e-21	-0.275693	0.915	0.84	5.16763e-18
DUSP1	2.39503e-16	-0.288063	0.87	0.719	1.17476e-12
HLA-DQA1	1.82815e-17	-0.316733	0.848	0.711	8.96706e-14
KLF6	9.76876e-20	-0.318315	0.883	0.744	4.79158e-16
HLA-DPB1	2.35974e-22	-0.33144	0.888	0.756	1.15745e-18
HLA-DRA	1.84851e-25	-0.336074	0.879	0.805	9.06693e-22
JUNB	3.76448e-24	-0.35806	0.865	0.764	1.84648e-20
HLA-DQB1	1.72314e-22	-0.361998	0.87	0.738	8.45201e-19
LAPTM5	2.20858e-22	-0.362822	0.843	0.755	1.08331e-18
NFKBIA	4.54609e-23	-0.364212	0.843	0.764	2.22986e-19
PDIA6	1.17658e-16	-0.520962	0.556	0.642	5.77113e-13
IRF7	2.86016e-11	-0.580615	0.368	0.505	1.40291e-07
FKBP2	6.35753e-13	-0.649383	0.372	0.519	3.11837e-09
