# Supplementary material for: Potential network markers and signaling pathways for B cells of COVID-19 based on single-cell condition-specific networks
Source: BMC Genomics. 2023 Oct 18;24:619. doi: 10.1186/s12864-023-09719-1 (PMC10583333; doi:10.1186/s12864-023-09719-1)
Supplement: Supplementary file 1 — Additional file 1: Table S1A. Differential expression genes obtained from healthy and moderate comparative analysis based on GEM. Table S1B. Differential expression genes obtained from healthy and severe comparative analysis based on GEM. Table S1C. Differential expression genes obtained from healthy and convalescent comparative analysis based on GEM. Table S1D. Differential degree genes obtained from healthy and moderate comparative analysis based on CNDM. Table S1E. Differential degree genes obtained from healthy and severe comparative analysis based on CNDM. Table S1F. Differential degree genes obtained from healthy and convalescent comparative analysis based on CNDM. Table S1G. DGs. Table S1H. 'dark' genes. Table S1I. DDGs.Table S1J. DEGs. Supplementary Note 1. Construct of CCSN and obtain CNDM from CCSN. Supplementary Note 2. Network-based cell clustering, gene dimension-reduction analysis and cell counts. Supplementary Note 3. ‘Dark’ genes revealed by CNDM. Supplementary Note 4. Validation of experimental results based on the COVID-19 single-cell sequencing dataset GSE155673. Supplementary Note 5. The prognosis analysis of ‘dark’ genes. Supplementary Note 6. Cell-cell communication analysis. Supplementary Note 7. The underlying signaling mechanisms revealed by ‘dark’ genes. [file 12864_2023_9719_MOESM1_ESM.zip › Revised supplementary information/Supplementary Table/Supplementary Table S6.xlsx]

## Sheet: Description
Table S6: integratedDEGs
Sheet	Description
Table S6A	Differential expression genes obtained from healthy and moderate comparative analysis based on GEM
Table S6B	Differential expression genes obtained from healthy and severe comparative analysis based on GEM
Table S6C	Differential expression genes obtained from healthy and convalescent comparative analysis based on GEM
Table S6D	DEGs

## Sheet: Table S6A
Genes	p_val	avg_log2FC	pct.1	pct.2	p_val_adj
RPS4Y1	0	0.51298	0.715	0.375	0
GAPDH	0	0.358968	0.83	0.609	0
HIST1H1E	0	0.352915	0.336	0.161	0
PKM	0	0.351797	0.511	0.3	0
EIF3L	0	0.339988	0.751	0.527	0
ICAM3	0	0.338483	0.511	0.306	0
VIM	0	0.33663	0.655	0.457	0
ACTG1	0	0.322128	0.854	0.65	0
LRRC75A	0	0.313059	0.211	0.066	0
WAS	0	0.31132	0.408	0.229	0
HSPA8	0	0.299296	0.726	0.542	0
PPDPF	0	0.299118	0.764	0.569	0
PLP2	0	0.294335	0.506	0.333	0
ALDOA	0	0.29235	0.489	0.311	0
AL024508.2	0	0.28978	0.199	0.063	0
TPI1	0	0.288342	0.488	0.313	0
TUFM	0	0.281939	0.383	0.222	0
LGALS1	0	0.275449	0.242	0.12	0
HMGA1	0	0.273265	0.301	0.161	0
LSP1	0	0.271327	0.802	0.625	0
IL10RA	0	0.269092	0.258	0.125	0
TKT	0	0.26757	0.38	0.231	0
ITGB2	0	0.267007	0.373	0.227	0
GPX4	0	0.266506	0.551	0.385	0
RHOG	0	0.262591	0.401	0.254	0
CD99	0	0.262555	0.48	0.323	0
LDHB	0	0.25724	0.473	0.319	0
SYNGR2	0	0.256473	0.74	0.572	0
ABHD14B	0	0.255157	0.343	0.202	0
GYPC	0	0.252785	0.41	0.267	0
RABAC1	0	0.250548	0.419	0.272	0
VPS51	0	0.250207	0.381	0.237	0
CD82	0	0.248924	0.5	0.359	0
ATP5PO	0	0.246	0.208	0.089	0
PRDX1	0	0.244903	0.357	0.229	0
GABARAP	0	0.244789	0.757	0.588	0
LITAF	4.26e-296	0.241319	0.409	0.28	1.05e-291
PSAP	0	0.238648	0.553	0.402	0
RPS10	0	0.238003	0.559	0.434	0
ID3	0	0.237359	0.169	0.072	0
45178	0	0.235568	0.537	0.38	0
AC004687.1	0	0.235299	0.243	0.125	0
EEF1G	0	0.235091	0.73	0.581	0
SASH3	5.5e-296	0.234461	0.357	0.23	1.35e-291
EIF3K	0	0.231194	0.751	0.596	0
RHOF	0	0.231084	0.265	0.148	0
ACP5	3.1e-293	0.230933	0.282	0.167	7.64e-289
TAPBP	0	0.230756	0.681	0.524	0
C9orf16	6.2e-294	0.229911	0.454	0.313	1.53e-289
ATP6V0C	0	0.229233	0.56	0.416	0
TUBB	1.85e-288	0.227944	0.479	0.342	4.56e-284
SLC25A5	0	0.226859	0.651	0.502	0
SF3A2	3.69e-294	0.226535	0.33	0.203	9.08e-290
EIF3D	2.76e-299	0.225979	0.508	0.363	6.79e-295
CCT3	1.91e-281	0.223498	0.361	0.231	4.71e-277
TUBA1B	2.65e-270	0.223252	0.473	0.337	6.52e-266
SF3A1	2.65e-274	0.223046	0.341	0.215	6.52e-270
S100A4	9.43e-230	0.222086	0.342	0.23	2.32e-225
TAGLN2	0	0.221973	0.879	0.747	0
SMDT1	0	0.221503	0.672	0.523	0
LDHA	5.66e-265	0.221402	0.382	0.255	1.39e-260
BLOC1S1	4.03e-295	0.221017	0.283	0.164	9.94e-291
HLA-B	0	0.220985	0.989	0.9	0
BAG6	0	0.219782	0.258	0.14	0
S100A10	3.74e-233	0.218986	0.367	0.251	9.22e-229
ST13	2.93e-282	0.217897	0.555	0.411	7.22e-278
CNN2	0	0.21775	0.724	0.575	0
NDUFB11	2.65e-280	0.21723	0.535	0.389	6.52e-276
SSR2	0	0.21714	0.62	0.475	0
NME2	0	0.217063	0.629	0.486	0
DDT	2.28e-267	0.217049	0.373	0.244	5.62e-263
SH3BGRL3	0	0.21697	0.891	0.752	0
UTY	0	0.216717	0.194	0.084	0
AL031733.2	3.21e-247	0.216411	0.329	0.213	7.9e-243
LCP1	3.85e-281	0.216051	0.576	0.434	9.48e-277
RGS19	1.53e-255	0.215209	0.399	0.275	3.76e-251
HIGD2A	8.09e-279	0.214775	0.542	0.402	1.99e-274
EIF3F	0	0.21391	0.776	0.634	0
CXCR5	2.5e-255	0.213274	0.276	0.168	6.17e-251
FKBP1A	9.06e-250	0.212436	0.415	0.285	2.23e-245
ATP6V1F	9.35e-242	0.209355	0.418	0.293	2.3e-237
EIF3G	1.79e-275	0.209077	0.573	0.433	4.4e-271
SF3B4	7.45e-288	0.208557	0.25	0.139	1.84e-283
EDF1	7.22e-307	0.208113	0.642	0.499	1.78e-302
CYB5R3	1.93e-267	0.207522	0.274	0.162	4.76e-263
FBL	3.66e-238	0.207491	0.448	0.321	9.02e-234
GDI2	5.46e-265	0.205765	0.604	0.464	1.34e-260
CYB561A3	1.84e-248	0.204994	0.531	0.403	4.53e-244
SHMT2	4.5e-231	0.204978	0.367	0.248	1.11e-226
PGK1	8.9e-249	0.20484	0.495	0.366	2.19e-244
UCP2	0	0.204724	0.733	0.604	0
P4HB	1.84e-234	0.20393	0.31	0.197	4.54e-230
CLIC1	0	0.203807	0.696	0.563	0
NCF4	2.16e-236	0.203788	0.321	0.207	5.32e-232
SLC3A2	2.32e-241	0.203577	0.22	0.126	5.72e-237
TNFRSF14	5.17e-229	0.203173	0.443	0.318	1.27e-224
EMD	9.13e-229	0.202758	0.36	0.242	2.25e-224
VAMP2	1.95e-223	0.202339	0.455	0.335	4.8e-219
PDLIM1	2.09e-239	0.20216	0.51	0.381	5.15e-235
TMEM219	5.64e-241	0.202087	0.291	0.181	1.39e-236
EIF3H	0	0.201876	0.683	0.545	0
SNRPD2	0	0.201515	0.734	0.588	0
PLD4	1.32e-215	0.20137	0.265	0.168	3.24e-211
ARHGAP24	3.72e-230	0.201153	0.278	0.172	9.17e-226
IL16	1.71e-216	0.199832	0.404	0.286	4.22e-212
S100A6	3.93e-224	0.199369	0.519	0.398	9.68e-220
PCBP2	0	0.198291	0.889	0.79	0
ANXA2	7.83e-232	0.198006	0.246	0.147	1.93e-227
TBC1D10C	2.54e-234	0.197408	0.535	0.407	6.25e-230
CORO1A	0	0.196817	0.862	0.731	0
GPI	6.52e-218	0.196184	0.296	0.191	1.61e-213
HADHA	9.3e-216	0.196071	0.368	0.251	2.29e-211
LAMTOR5	3.74e-217	0.195418	0.421	0.301	9.22e-213
SARAF	0	0.195359	0.799	0.666	0
SNRPA	7.44e-216	0.195231	0.336	0.224	1.83e-211
GPSM3	0	0.194707	0.726	0.594	0
SLC25A6	0	0.194295	0.864	0.752	0
EIF4B	1.39e-292	0.193326	0.692	0.558	3.43e-288
SSR4	4.07e-229	0.192769	0.584	0.455	1e-224
PPP1CA	7.84e-226	0.192741	0.553	0.425	1.93e-221
SMARCB1	1.11e-202	0.192406	0.451	0.332	2.74e-198
AXL	1.42e-202	0.192239	0.391	0.274	3.49e-198
NPC2	7.94e-201	0.192177	0.431	0.315	1.96e-196
IMPDH2	1.49e-205	0.192075	0.313	0.208	3.67e-201
VOPP1	3.62e-201	0.191608	0.295	0.196	8.92e-197
PGLS	1.59e-203	0.191272	0.313	0.208	3.92e-199
MSN	1.72e-203	0.19099	0.488	0.368	4.24e-199
EMP3	5.25e-281	0.190661	0.669	0.548	1.29e-276
APRT	8.32e-222	0.19057	0.542	0.418	2.05e-217
RNASET2	4.3e-257	0.190419	0.661	0.529	1.06e-252
APH1A	1.09e-204	0.188679	0.45	0.332	2.68e-200
CNPY3	1.97e-210	0.188641	0.53	0.406	4.85e-206
PPIB	1.51e-220	0.188641	0.592	0.467	3.73e-216
FCMR	0	0.187915	0.75	0.627	0
SPIB	1.17e-183	0.186879	0.388	0.283	2.87e-179
S1PR1	2.67e-186	0.186475	0.244	0.156	6.59e-182
CD27	1.95e-211	0.186411	0.211	0.124	4.81e-207
FLNA	1.2e-179	0.185595	0.325	0.226	2.95e-175
RIN3	2.81e-213	0.185402	0.223	0.131	6.92e-209
ENO1	3.89e-195	0.185313	0.47	0.353	9.58e-191
ARHGDIA	6.45e-193	0.185093	0.454	0.338	1.59e-188
EEF2	0	0.184997	0.987	0.917	0
DPP7	2.96e-194	0.184483	0.357	0.246	7.3e-190
MAN2B1	6.16e-206	0.184021	0.261	0.163	1.52e-201
HIST1H1D	8.56e-252	0.183738	0.158	0.076	2.11e-247
RILPL2	2.26e-189	0.183017	0.245	0.157	5.56e-185
AP2M1	1.51e-192	0.182307	0.345	0.236	3.73e-188
TUBA4A	9.24e-183	0.181763	0.32	0.22	2.27e-178
AUP1	1.24e-185	0.181386	0.436	0.321	3.05e-181
RNH1	1.63e-191	0.181226	0.291	0.192	4.01e-187
UBXN1	5.58e-241	0.180752	0.657	0.531	1.37e-236
HNRNPA0	2.91e-240	0.180534	0.677	0.55	7.17e-236
DDX3Y	4.62e-226	0.180087	0.226	0.126	1.14e-221
45170	6.36e-180	0.179157	0.417	0.307	1.57e-175
SHISA2	7.71e-295	0.179019	0.137	0.058	1.9e-290
MTA2	4.32e-194	0.178639	0.244	0.151	1.06e-189
CNPPD1	5.72e-176	0.178529	0.366	0.26	1.41e-171
DNAJC4	1.19e-173	0.178351	0.31	0.213	2.94e-169
TNIP1	2.27e-174	0.178308	0.386	0.278	5.6e-170
ZFP36L1	4.7e-290	0.17795	0.722	0.611	1.16e-285
MYO1G	1.05e-175	0.177521	0.303	0.206	2.59e-171
RAC2	0	0.177336	0.812	0.69	0
GRN	2.1e-189	0.17706	0.237	0.148	5.18e-185
TMED2	3.32e-194	0.177048	0.28	0.18	8.17e-190
PGAM1	6.59e-180	0.176995	0.328	0.224	1.62e-175
SRGN	1.31e-164	0.17699	0.21	0.133	3.23e-160
CD44	7.87e-182	0.176786	0.55	0.435	1.94e-177
C19orf53	1.24e-175	0.175897	0.446	0.331	3.06e-171
ATP5MC3	1.46e-174	0.175675	0.45	0.341	3.6e-170
ADGRE5	3.66e-199	0.175104	0.211	0.124	9.01e-195
SCAND1	1.03e-173	0.174833	0.459	0.349	2.53e-169
AHNAK	3.66e-161	0.174758	0.52	0.417	9e-157
PFKL	3.74e-176	0.174745	0.29	0.193	9.21e-172
PTGES3	3.94e-183	0.173994	0.552	0.436	9.7e-179
SEC61B	6.5e-164	0.173518	0.452	0.345	1.6e-159
TNFRSF13B	3.93e-178	0.173332	0.239	0.152	9.68e-174
WDR1	5.92e-168	0.173228	0.324	0.225	1.46e-163
RHOA	0	0.173119	0.805	0.692	0
RAN	6.04e-193	0.172896	0.577	0.463	1.49e-188
ALKBH7	1.86e-172	0.172683	0.295	0.2	4.59e-168
PDE4B	1.23e-153	0.172565	0.436	0.339	3.03e-149
SHKBP1	1.21e-179	0.172563	0.285	0.188	2.98e-175
PEBP1	2.55e-170	0.172484	0.493	0.385	6.28e-166
CRIP1	4.41e-143	0.172168	0.369	0.276	1.09e-138
MHENCR	2.49e-179	0.171955	0.228	0.141	6.13e-175
XRCC6	4.38e-172	0.171911	0.499	0.386	1.08e-167
SSBP4	6.06e-191	0.171854	0.22	0.133	1.49e-186
YTHDF2	1.48e-171	0.171834	0.301	0.203	3.65e-167
SND1	2.09e-174	0.171307	0.261	0.17	5.16e-170
SF3B2	1.56e-177	0.171247	0.528	0.415	3.85e-173
PTDSS1	9.2e-166	0.170142	0.304	0.208	2.27e-161
SF1	0	0.169394	0.816	0.697	0
SPOCK2	3.55e-160	0.169357	0.225	0.145	8.74e-156
PHB2	3.02e-169	0.16903	0.515	0.404	7.43e-165
HINT1	0	0.168883	0.867	0.748	0
PEA15	4.81e-193	0.168589	0.192	0.111	1.18e-188
UQCRH	2.44e-208	0.168274	0.651	0.534	6.01e-204
TXN	7.73e-175	0.168155	0.211	0.129	1.9e-170
SYVN1	2.95e-184	0.168059	0.231	0.142	7.27e-180
EIF4G2	1.89e-186	0.167798	0.631	0.515	4.66e-182
WBP2	3.08e-164	0.167543	0.307	0.21	7.59e-160
UXT	2.84e-178	0.16725	0.571	0.455	7e-174
CDKN1B	2.19e-149	0.166877	0.31	0.219	5.39e-145
RPL36AL	2.9e-278	0.166821	0.765	0.648	7.13e-274
SAMSN1	1.37e-189	0.166788	0.139	0.072	3.38e-185
BIN1	1.63e-152	0.166071	0.379	0.28	4.01e-148
COX7A2L	2.02e-157	0.165988	0.363	0.262	4.97e-153
ERGIC3	3.31e-159	0.165818	0.316	0.22	8.14e-155
ZNF581	1.43e-157	0.165523	0.274	0.186	3.52e-153
ATP6V0B	2.44e-150	0.1655	0.405	0.304	6.02e-146
RALY	3.32e-148	0.164963	0.41	0.308	8.18e-144
WASHC1	6.43e-153	0.16455	0.372	0.273	1.58e-148
MCM5	1.95e-184	0.164202	0.213	0.128	4.8e-180
NPM1	0	0.163803	0.9	0.794	0
HIST1H4C	3.8e-144	0.163346	0.423	0.325	9.37e-140
NDUFA11	5.22e-169	0.162609	0.253	0.164	1.28e-164
CDC37	1.51e-151	0.162532	0.478	0.371	3.71e-147
CCNI	0	0.162528	0.902	0.797	0
PARK7	3.75e-148	0.162418	0.453	0.349	9.23e-144
MYL6	1.8e-271	0.162134	0.796	0.68	4.44e-267
PTPN6	2.84e-192	0.162096	0.641	0.533	6.99e-188
VDAC2	3.39e-147	0.16186	0.357	0.261	8.34e-143
ATP6V0D1	1.08e-159	0.161639	0.239	0.155	2.66e-155
ANXA11	1.06e-145	0.16118	0.422	0.32	2.6e-141
SOD1	8.1e-149	0.161123	0.479	0.373	1.99e-144
ZYX	1.56e-236	0.160896	0.143	0.068	3.84e-232
TALDO1	1.86e-147	0.1605	0.325	0.231	4.58e-143
C12orf57	2.71e-143	0.16046	0.515	0.409	6.66e-139
CAP1	1.36e-144	0.160084	0.466	0.363	3.35e-140
ARF1	7.69e-167	0.159541	0.59	0.479	1.89e-162
PABPC1	0	0.159411	0.977	0.906	0
ARHGEF1	7.1e-142	0.159391	0.465	0.362	1.75e-137
PPP1R18	2.36e-140	0.159171	0.317	0.228	5.81e-136
TMC6	1.28e-149	0.158992	0.289	0.199	3.14e-145
GHITM	4.63e-144	0.158531	0.364	0.268	1.14e-139
CALM1	4.03e-236	0.158234	0.765	0.654	9.92e-232
COPE	1.35e-140	0.15815	0.389	0.292	3.32e-136
ERP29	8.45e-197	0.158144	0.667	0.559	2.08e-192
JCHAIN	1.58e-104	0.157681	0.37	0.295	3.88e-100
PSMB6	6.58e-146	0.157592	0.333	0.238	1.62e-141
ARID5A	1.5e-175	0.157392	0.167	0.095	3.7e-171
CSTB	1.7e-148	0.156942	0.262	0.176	4.19e-144
NRROS	1.26e-188	0.156517	0.166	0.092	3.1e-184
MDH2	5.34e-139	0.156162	0.365	0.269	1.32e-134
PSMF1	1.97e-144	0.15566	0.275	0.189	4.85e-140
TSTD1	4.58e-135	0.155507	0.48	0.378	1.13e-130
RASSF5	4.68e-144	0.155336	0.23	0.152	1.15e-139
VSIR	7.25e-181	0.154523	0.172	0.097	1.78e-176
C1QBP	1.93e-130	0.154431	0.379	0.285	4.74e-126
FXYD5	0	0.153823	0.838	0.739	0
SCAMP2	6.77e-147	0.153651	0.256	0.173	1.67e-142
OXA1L	5.38e-134	0.153612	0.435	0.338	1.32e-129
COX6B1	3.44e-158	0.153425	0.59	0.482	8.46e-154
AMFR	0	0.153264	0.73	0.65	0
ADRM1	2.49e-144	0.153085	0.265	0.18	6.13e-140
NUAK2	5.78e-166	0.153009	0.178	0.104	1.42e-161
ACAP1	1.67e-133	0.152858	0.467	0.369	4.11e-129
PRDX5	4.87e-131	0.152833	0.379	0.286	1.2e-126
PRELID1	1.51e-128	0.15257	0.367	0.277	3.73e-124
CHCHD2	1.42e-214	0.152531	0.731	0.623	3.49e-210
RSL1D1	9.77e-134	0.15253	0.472	0.376	2.41e-129
S100A11	6.07e-179	0.152222	0.153	0.083	1.49e-174
SLC44A2	6.39e-128	0.152175	0.424	0.33	1.57e-123
EIF3I	9.82e-134	0.15214	0.344	0.253	2.42e-129
TRBC2	3.6e-124	0.152075	0.363	0.274	8.86e-120
ITM2C	1.57e-126	0.151697	0.207	0.137	3.86e-122
CUTA	4.09e-128	0.151636	0.436	0.341	1.01e-123
TSPO	5.33e-124	0.151084	0.291	0.212	1.31e-119
LINC01857	2.74e-124	0.150087	0.246	0.169	6.74e-120
NAP1L1	4.48e-258	-0.1503	0.575	0.646	1.1e-253
OAS1	1.8e-101	-0.15039	0.156	0.223	4.44e-97
BRD7	5.79e-122	-0.15041	0.094	0.16	1.42e-117
RBM26	3.48e-101	-0.1506	0.192	0.261	8.57e-97
NMD3	1.08e-100	-0.15078	0.229	0.3	2.65e-96
ATP2B1	1.42e-131	-0.15117	0.393	0.467	3.49e-127
DNAJB14	2.16e-107	-0.15162	0.283	0.356	5.31e-103
PLAG1	1.02e-101	-0.15168	0.159	0.225	2.51e-97
HLA-DRB5	0	-0.15235	0.868	0.952	0
NSUN4	7.03e-131	-0.15254	0.085	0.152	1.73e-126
DOCK11	5.86e-103	-0.15257	0.156	0.223	1.44e-98
DGKD	1.38e-103	-0.15271	0.247	0.321	3.39e-99
PSIP1	2.9e-115	-0.15323	0.321	0.398	7.14e-111
OTUD6B-AS1	3.56e-113	-0.15355	0.135	0.205	8.77e-109
BAZ2B	1.43e-118	-0.15376	0.111	0.179	3.51e-114
UPF2	1.16e-109	-0.1539	0.251	0.326	2.86e-105
ZNF26	9.55e-105	-0.15413	0.182	0.251	2.35e-100
MACROD2	3.41e-120	-0.15427	0.096	0.163	8.39e-116
ANKRD36	8.23e-127	-0.15462	0.094	0.161	2.03e-122
UBALD2	9.11e-161	-0.15482	0.061	0.131	2.24e-156
RALGPS2	4.12e-273	-0.15502	0.635	0.722	1.02e-268
ASH1L	3.77e-112	-0.1557	0.296	0.375	9.28e-108
BCL7A	7.82e-108	-0.15614	0.238	0.315	1.93e-103
RPS29	0	-0.15633	0.933	0.98	0
COQ7	2.09e-124	-0.15649	0.101	0.169	5.14e-120
NBPF19	1.7e-116	-0.15719	0.134	0.204	4.18e-112
CNOT7	3.27e-173	-0.1574	0.471	0.551	8.06e-169
LINC00926	0	-0.1576	0.702	0.796	0
YTHDC1	1.22e-123	-0.15806	0.315	0.394	3.01e-119
NBPF9	8.56e-111	-0.15838	0.2	0.272	2.11e-106
KIAA1551	2.19e-140	-0.15934	0.396	0.479	5.4e-136
ANKRD36C	6.83e-139	-0.15954	0.086	0.155	1.68e-134
NBPF12	2.55e-133	-0.15978	0.101	0.171	6.29e-129
SPG11	2.58e-117	-0.16007	0.182	0.258	6.34e-113
EBLN3P	1.87e-146	-0.16118	0.406	0.497	4.6e-142
NBPF10	2.52e-117	-0.16139	0.217	0.295	6.2e-113
PLEKHA2	7.28e-119	-0.1615	0.295	0.376	1.79e-114
ZMAT1	1.69e-136	-0.162	0.096	0.166	4.17e-132
STAT1	2.54e-116	-0.16253	0.186	0.263	6.24e-112
TRA2B	1.26e-213	-0.16296	0.525	0.615	3.09e-209
NUP58	7.15e-120	-0.16297	0.228	0.307	1.76e-115
CLK1	4.51e-131	-0.163	0.328	0.41	1.11e-126
IGLV2-14	6.19e-92	-0.16341	0.073	0.127	1.53e-87
C6orf62	2.07e-120	-0.16426	0.186	0.262	5.09e-116
CHST5	3.72e-139	-0.16497	0.104	0.177	9.15e-135
PARP9	3.86e-140	-0.1652	0.103	0.176	9.5e-136
LRRK1	1.66e-121	-0.16592	0.149	0.221	4.09e-117
SNX29	8.41e-182	-0.16593	0.485	0.579	2.07e-177
RGS1	6.66e-178	-0.16682	0.045	0.112	1.64e-173
PLAC8	1.25e-173	-0.16689	0.446	0.539	3.09e-169
USF3	8.44e-141	-0.1678	0.103	0.177	2.08e-136
PHF11	1.36e-126	-0.16816	0.232	0.312	3.35e-122
NIN	2.14e-129	-0.16975	0.259	0.341	5.27e-125
SAMD9	2.53e-130	-0.16989	0.156	0.233	6.22e-126
PPM1K	3.66e-173	-0.1705	0.415	0.505	9.02e-169
RNF187	5.02e-180	-0.17064	0.068	0.145	1.24e-175
SPEN	1.41e-126	-0.1709	0.191	0.271	3.47e-122
TRIM22	4.26e-169	-0.17306	0.408	0.502	1.05e-164
SRRM2	3.75e-200	-0.17315	0.459	0.548	9.22e-196
AIDA	1.7e-131	-0.17324	0.229	0.314	4.19e-127
PCBP1	1.01e-210	-0.17441	0.527	0.637	2.48e-206
CSNK1G3	1.45e-136	-0.17445	0.23	0.316	3.57e-132
DDX18	1.66e-144	-0.17472	0.303	0.388	4.09e-140
CD200	7.56e-145	-0.17527	0.107	0.185	1.86e-140
AL021453.1	3.06e-190	-0.1761	0.057	0.132	7.54e-186
ADAR	1.01e-157	-0.17709	0.344	0.438	2.48e-153
UVRAG	4.71e-198	-0.17799	0.423	0.52	1.16e-193
PDE7A	4.3e-147	-0.1794	0.154	0.237	1.06e-142
PPP3CA	3.13e-145	-0.18084	0.231	0.318	7.71e-141
CWF19L2	6.17e-157	-0.18126	0.127	0.21	1.52e-152
AKAP9	1.7e-164	-0.18175	0.327	0.42	4.19e-160
WHAMM	1.8e-146	-0.1823	0.183	0.268	4.42e-142
ATP5F1A	0	-0.18242	0.87	0.923	0
SMCHD1	0	-0.18299	0.631	0.727	0
RRAS2	9.85e-164	-0.18553	0.13	0.216	2.43e-159
IL4R	3.52e-162	-0.18636	0.373	0.475	8.67e-158
RPS17	1.72e-202	-0.18681	0.393	0.494	4.22e-198
SIX3	3.28e-167	-0.18917	0.132	0.218	8.08e-163
HMGCS1	1e-171	-0.18933	0.108	0.191	2.46e-167
ARID1B	5.89e-161	-0.1897	0.234	0.327	1.45e-156
SLFN5	2.61e-248	-0.18998	0.035	0.115	6.43e-244
KMT2A	2.98e-163	-0.19137	0.235	0.327	7.33e-159
DHX36	1.89e-166	-0.19181	0.185	0.278	4.65e-162
FCRL1	5.3e-226	-0.19315	0.458	0.566	1.3e-221
PLCG2	9.48e-220	-0.19322	0.45	0.555	2.33e-215
LINC01215	1.06e-169	-0.19431	0.162	0.253	2.6e-165
TP53INP1	3.94e-164	-0.19467	0.153	0.241	9.69e-160
FAM3C	3.35e-168	-0.19503	0.163	0.254	8.26e-164
NKTR	2.86e-185	-0.19625	0.308	0.406	7.05e-181
ZNF638	3.99e-176	-0.19632	0.298	0.396	9.82e-172
SESN1	7.24e-168	-0.19842	0.125	0.211	1.78e-163
ANK3	3.33e-178	-0.19994	0.173	0.265	8.2e-174
JUN	0	-0.20239	0.727	0.868	0
CLEC2D	2.43e-203	-0.2029	0.344	0.45	5.98e-199
ITPR1	4.32e-190	-0.20502	0.273	0.38	1.06e-185
OGA	3.4e-215	-0.2066	0.339	0.443	8.38e-211
BTN3A2	7.67e-217	-0.20746	0.327	0.432	1.89e-212
KCNQ1OT1	1.13e-219	-0.20853	0.327	0.431	2.78e-215
TMEM107	8.06e-196	-0.2093	0.1	0.187	1.98e-191
BTLA	1.1e-185	-0.20993	0.191	0.291	2.7e-181
YIPF4	2.51e-222	-0.21061	0.321	0.426	6.17e-218
GPM6A	4.37e-237	-0.21094	0.076	0.169	1.08e-232
IFI44	7.51e-299	-0.21226	0.034	0.125	1.85e-294
IFI16	2.72e-246	-0.2127	0.374	0.488	6.69e-242
PRDM2	7.37e-239	-0.21429	0.359	0.474	1.82e-234
MSR1	1.42e-216	-0.21433	0.112	0.208	3.49e-212
RERE	1.92e-203	-0.21508	0.187	0.292	4.72e-199
ETS1	4.03e-203	-0.2157	0.236	0.343	9.93e-199
RBM6	2.54e-257	-0.21864	0.372	0.488	6.25e-253
PRRG3	6.06e-217	-0.21908	0.144	0.247	1.49e-212
ARHGEF26	1.63e-215	-0.22039	0.232	0.344	4.01e-211
TNFRSF13C	7.69e-267	-0.22136	0.375	0.495	1.89e-262
ILF3-DT	1.92e-211	-0.22146	0.17	0.273	4.72e-207
RNF213	3.55e-257	-0.22243	0.346	0.462	8.75e-253
TCL1B	0	-0.22415	0.015	0.101	0
CHMP1B	5.38e-218	-0.22447	0.162	0.269	1.32e-213
NF1	1.02e-254	-0.22582	0.339	0.461	2.52e-250
MDM4	1.04e-253	-0.22614	0.334	0.45	2.56e-249
ZNF318	2.14e-220	-0.22678	0.14	0.245	5.26e-216
TTC7B	2.14e-228	-0.22683	0.17	0.278	5.26e-224
44986	0	-0.2285	0.441	0.571	0
SMAP2	8.5e-268	-0.2297	0.342	0.463	2.09e-263
JUNB	0	-0.23011	0.748	0.864	0
USP53	3.77e-295	-0.23261	0.06	0.162	9.28e-291
EPSTI1	3.69e-259	-0.24228	0.172	0.289	9.09e-255
UBXN6	1.33e-267	-0.2448	0.249	0.371	3.28e-263
ATF7IP	0	-0.2459	0.408	0.544	0
UTRN	9.88e-303	-0.24736	0.339	0.47	2.43e-298
IFI6	3.3e-276	-0.25272	0.111	0.221	8.12e-272
CCDC141	3.05e-277	-0.25319	0.157	0.275	7.5e-273
BPTF	0	-0.25367	0.337	0.472	0
DDX3X	0	-0.25464	0.345	0.478	0
PRRT2	4.29e-288	-0.25723	0.22	0.348	1.06e-283
SSH1	0	-0.25784	0.389	0.522	0
AC106820.2	0	-0.25932	0.329	0.473	0
AC245014.3	0	-0.26023	0.409	0.564	0
STK17A	0	-0.26457	0.382	0.535	0
CXCR4	0	-0.2649	0.699	0.843	0
PTCH2	4.31e-273	-0.26655	0.14	0.253	1.06e-268
DUSP1	0	-0.26852	0.726	0.906	0
SCYL3	0	-0.27006	0.533	0.688	0
AL035078.1	0	-0.27087	0.056	0.176	0
MACF1	0	-0.27425	0.397	0.548	0
COL8A1	0	-0.2798	0.116	0.247	0
MTRNR2L11	4.3e-278	-0.28081	0.095	0.199	1.06e-273
NR4A2	0	-0.28133	0.26	0.417	0
DNMT3A	0	-0.28312	0.272	0.419	0
BIRC3	0	-0.28926	0.471	0.63	0
GMFB	0	-0.29014	0.186	0.331	0
MX1	0	-0.29977	0.26	0.423	0
SAMD9L	0	-0.30337	0.147	0.291	0
ZNF331	0	-0.30519	0.241	0.396	0
ANKS1B	0	-0.30587	0.044	0.175	0
EIF2AK2	0	-0.31593	0.231	0.39	0
TTN	0	-0.33171	0.22	0.374	0
AL121944.1	0	-0.33172	0.069	0.215	0
WDR74	0	-0.339	0.463	0.645	0
AC007952.4	0	-0.3429	0.273	0.453	0
PARP14	0	-0.3579	0.309	0.499	0
IFITM1	0	-0.3592	0.377	0.572	0
HLA-DQA2	0	-0.37108	0.536	0.779	0
PDGFA	0	-0.37327	0.531	0.731	0
CD69	0	-0.38528	0.591	0.821	0
FGF23	0	-0.3878	0.711	0.865	0
MT-ATP8	0	-0.3894	0.656	0.89	0
XIST	0	-0.39211	0.015	0.177	0
KAT7	0	-0.43482	0.506	0.746	0
LYN	0	-0.44344	0.323	0.569	0
PRKAR2A	0	-0.46307	0.166	0.393	0
CLDN11	0	-0.46804	0.681	0.894	0
JUND	0	-0.4861	0.308	0.578	0
FOSB	0	-0.50317	0.206	0.466	0
XAF1	0	-0.52833	0.266	0.553	0
AL135790.1	0	-0.54151	0.027	0.275	0
FOS	0	-0.57459	0.444	0.777	0
HNRNPL	0	-0.58337	0.403	0.732	0
IFI44L	0	-0.70437	0.12	0.47	0

## Sheet: Table S6B
Genes	p_val	avg_log2FC	pct.1	pct.2	p_val_adj
EEF1G	0	0.489502	0.73	0.401	0
RPS4Y1	0	0.451261	0.715	0.422	0
RPL17	0	0.426773	0.878	0.592	0
RPS10	0	0.398704	0.559	0.309	0
HVCN1	0	0.385857	0.62	0.363	0
HLA-DQA2	0	0.373685	0.536	0.321	0
PTPRCAP	0	0.365713	0.823	0.563	0
SNX2	0	0.360513	0.715	0.46	0
EIF3L	0	0.345059	0.751	0.511	0
PDE4B	0	0.343008	0.436	0.25	0
CD82	0	0.336627	0.5	0.296	0
TAGAP	0	0.321518	0.631	0.425	0
CYB561A3	0	0.319054	0.531	0.326	0
POLD4	0	0.318159	0.625	0.41	0
RUBCNL	0	0.3174	0.439	0.246	0
CXCR5	0	0.317296	0.276	0.11	0
HNRNPA1	0	0.311863	0.822	0.596	0
S1PR1	0	0.309465	0.244	0.098	0
BIN1	0	0.308793	0.379	0.196	0
FGF23	0	0.307962	0.711	0.489	0
SYPL1	0	0.302669	0.481	0.284	0
IL16	0	0.296557	0.404	0.229	0
LTB	0	0.295855	0.896	0.675	0
BANK1	0	0.294947	0.795	0.565	0
CNN2	0	0.293184	0.724	0.517	0
PLD4	0	0.289796	0.265	0.12	0
P2RY8	0	0.288566	0.338	0.182	0
CALHM6	0	0.287657	0.436	0.259	0
TBC1D10C	0	0.286536	0.535	0.35	0
ELOVL5	0	0.28471	0.452	0.276	0
HLA-DMB	0	0.284175	0.616	0.409	0
EIF4B	0	0.283212	0.692	0.495	0
PCBP2	0	0.276923	0.889	0.716	0
RPL36A	0	0.276351	0.758	0.548	0
LAT2	0	0.274794	0.443	0.272	0
LCP1	0	0.2732	0.576	0.398	0
45178	0	0.271492	0.537	0.363	0
FCMR	0	0.27089	0.75	0.534	0
GPSM3	0	0.26829	0.726	0.534	0
IL4R	0	0.267914	0.373	0.234	0
HLA-DMA	0	0.264336	0.801	0.6	0
SLC44A2	0	0.26251	0.424	0.259	0
RIPOR2	0	0.261299	0.682	0.497	0
PCBP1	0	0.259959	0.527	0.372	0
SPIB	0	0.258688	0.388	0.232	0
GLIPR1	0	0.25851	0.346	0.201	0
FCRLA	0	0.256653	0.454	0.29	0
SWAP70	0	0.255187	0.598	0.42	0
SARAF	0	0.255184	0.799	0.618	0
ICAM3	0	0.254601	0.511	0.347	0
EVL	0	0.254302	0.577	0.393	0
HNRNPA0	0	0.254077	0.677	0.494	0
HLA-DPB1	0	0.253248	0.957	0.793	0
AFF3	0	0.252272	0.568	0.386	0
EIF3D	0	0.250871	0.508	0.349	0
EEF2	0	0.249283	0.987	0.849	0
SELL	0	0.249101	0.574	0.419	0
FAM129C	0	0.248409	0.634	0.451	0
LTA4H	0	0.247954	0.395	0.253	0
ZFAS1	0	0.247709	0.761	0.574	0
MS4A1	0	0.246188	0.94	0.749	0
SSH1	0	0.245227	0.389	0.244	0
EVI2B	1.37e-303	0.243009	0.409	0.267	3.38e-299
SP140	4.59e-305	0.242682	0.466	0.321	1.13e-300
WDFY4	0	0.239937	0.303	0.168	0
GDI2	0	0.237481	0.604	0.443	0
AC119396.1	4.66e-297	0.237339	0.367	0.225	1.15e-292
EIF3F	0	0.236217	0.776	0.604	0
PTPRC	0	0.23512	0.828	0.659	0
RHOF	0	0.235026	0.265	0.144	0
SASH3	2.8e-287	0.235002	0.357	0.232	6.89e-283
LINC00926	4.29e-269	0.233692	0.702	0.515	1.06e-264
SF3A1	1.4e-287	0.232185	0.341	0.212	3.46e-283
EZR	0	0.231937	0.789	0.629	0
VPS51	6.53e-287	0.230874	0.381	0.248	1.61e-282
PDGFA	9.06e-278	0.230071	0.531	0.371	2.23e-273
ADK	6.36e-261	0.228779	0.434	0.301	1.57e-256
RGS19	4.05e-272	0.22871	0.399	0.263	9.96e-268
CAP1	8.91e-273	0.228427	0.466	0.32	2.19e-268
UCP2	0	0.227936	0.733	0.571	0
IL10RA	2.21e-299	0.227784	0.258	0.145	5.45e-295
LSP1	0	0.227663	0.802	0.624	0
PTPN6	1.94e-273	0.227172	0.641	0.478	4.78e-269
CCNI	0	0.227008	0.902	0.741	0
SF1	0	0.226264	0.816	0.646	0
PPDPF	0	0.22565	0.764	0.601	0
ARHGEF1	3.81e-264	0.225613	0.465	0.324	9.39e-260
COMMD6	0	0.22468	0.776	0.607	0
NR3C1	3.18e-255	0.223873	0.396	0.262	7.82e-251
EIF4G2	3.4e-300	0.22345	0.631	0.477	8.37e-296
CORO1A	0	0.223284	0.862	0.692	0
CD22	3.3e-243	0.221697	0.449	0.301	8.11e-239
HLA-DOB	3.92e-262	0.220846	0.354	0.221	9.65e-258
MSN	2.4e-255	0.220409	0.488	0.353	5.92e-251
UBXN1	1.28e-280	0.220385	0.657	0.499	3.15e-276
LBH	8.56e-236	0.220317	0.481	0.333	2.11e-231
GPR183	2.77e-269	0.219212	0.269	0.156	6.81e-265
BNIP2	1.51e-259	0.219145	0.348	0.223	3.72e-255
APH1A	6.34e-259	0.219027	0.45	0.314	1.56e-254
GUCD1	6.41e-274	0.217977	0.275	0.16	1.58e-269
PDLIM1	4.43e-253	0.217772	0.51	0.367	1.09e-248
DCK	2.19e-278	0.217293	0.287	0.165	5.38e-274
BLOC1S2	4.31e-253	0.216536	0.347	0.224	1.06e-248
RBM3	0	0.215697	0.746	0.589	0
RNASEK	1.58e-258	0.21467	0.332	0.21	3.9e-254
BACH2	2.74e-219	0.214642	0.461	0.326	6.74e-215
ABHD14B	7.79e-252	0.214355	0.343	0.22	1.92e-247
VPREB3	2.08e-216	0.213705	0.435	0.294	5.11e-212
ARHGDIB	0	0.213399	0.917	0.767	0
RCSD1	3.35e-238	0.212749	0.582	0.435	8.26e-234
FCRL1	8.38e-220	0.212557	0.458	0.32	2.06e-215
MAX	2.66e-246	0.212249	0.357	0.229	6.54e-242
MYH9	9.83e-240	0.212017	0.526	0.398	2.42e-235
CD19	6.37e-222	0.211489	0.47	0.334	1.57e-217
RNF141	1.32e-279	0.211419	0.242	0.133	3.26e-275
RAB5C	1.81e-261	0.210952	0.304	0.187	4.45e-257
TCL1A	1.57e-195	0.210731	0.432	0.329	3.88e-191
SPOCK2	1.14e-280	0.210006	0.225	0.119	2.82e-276
CIITA	8.44e-226	0.209537	0.378	0.25	2.08e-221
MAPRE2	4.77e-268	0.208379	0.263	0.149	1.17e-263
MATR3.1	3.22e-232	0.208258	0.378	0.253	7.93e-228
AC004687.1	7.72e-262	0.208183	0.243	0.137	1.9e-257
AKAP2	1.74e-262	0.208077	0.241	0.138	4.29e-258
ALOX5	4.45e-232	0.207043	0.341	0.214	1.1e-227
ANXA6	1.61e-227	0.20611	0.561	0.42	3.97e-223
JAK1	3.49e-236	0.205667	0.607	0.466	8.59e-232
SYK	7.67e-218	0.205664	0.492	0.364	1.89e-213
IFT57	8.88e-219	0.205167	0.374	0.249	2.19e-214
LAPTM5	0	0.204912	0.966	0.825	0
RNASET2	2.13e-220	0.204596	0.661	0.506	5.23e-216
PABPC1	0	0.204387	0.977	0.861	0
PTDSS1	1.44e-234	0.204308	0.304	0.192	3.55e-230
NME2	9.45e-208	0.204179	0.629	0.471	2.33e-203
CALM2	1.27e-230	0.203732	0.572	0.435	3.12e-226
BLCAP	2.12e-250	0.203713	0.252	0.147	5.22e-246
NT5E	0	0.203649	0.16	0.067	0
TNFRSF14	9.85e-215	0.20318	0.443	0.314	2.43e-210
GNG7	5.05e-214	0.202868	0.486	0.353	1.24e-209
VAMP2	6.01e-206	0.202182	0.455	0.326	1.48e-201
ACTG1	1.11e-303	0.200523	0.854	0.696	2.74e-299
TUBB	1.96e-198	0.200212	0.479	0.345	4.82e-194
BTK	4.54e-215	0.199992	0.338	0.227	1.12e-210
AL031733.2	2.56e-213	0.19904	0.329	0.209	6.31e-209
EIF2S3	6.3e-208	0.19845	0.587	0.447	1.55e-203
KPNB1	1.51e-207	0.198342	0.458	0.333	3.72e-203
SNAP23	1.16e-226	0.198239	0.313	0.198	2.85e-222
ITGA4	5.46e-202	0.198091	0.49	0.369	1.34e-197
ZNF581	1.4e-233	0.19808	0.274	0.165	3.44e-229
CNPPD1	9.89e-208	0.197842	0.366	0.247	2.44e-203
TNIP1	1.17e-205	0.197802	0.386	0.267	2.88e-201
FCER2	9.8e-181	0.197797	0.531	0.398	2.41e-176
WASHC4	6e-205	0.196392	0.363	0.242	1.48e-200
DAZAP2	1.08e-303	0.196073	0.799	0.653	2.65e-299
ARHGAP17	1.54e-205	0.195557	0.347	0.227	3.79e-201
FLI1	1.59e-195	0.194232	0.364	0.252	3.92e-191
JUP	0	0.193731	0.153	0.062	0
BLOC1S1	2.78e-221	0.193723	0.283	0.177	6.84e-217
FLOT2	8.48e-200	0.19365	0.354	0.24	2.09e-195
EIF3H	2.23e-236	0.193597	0.683	0.54	5.49e-232
SNX22	6.31e-224	0.193128	0.249	0.148	1.55e-219
DPP6	1.01e-230	0.192944	0.224	0.127	2.49e-226
PKIG	7.22e-204	0.192886	0.346	0.225	1.78e-199
CDCA7L	5.18e-210	0.192742	0.277	0.174	1.28e-205
ARHGAP9	9.86e-219	0.191912	0.263	0.159	2.43e-214
LMBRD1	2.33e-191	0.191885	0.446	0.321	5.73e-187
STAT6	9.75e-203	0.191551	0.321	0.208	2.4e-198
TRBC2	1.23e-195	0.191043	0.363	0.241	3.02e-191
FBL	1.3e-192	0.190717	0.448	0.327	3.2e-188
RIN3	8.33e-239	0.19068	0.223	0.123	2.05e-234
TAGLN2	0	0.190644	0.879	0.738	0
CD40	3.22e-177	0.189711	0.449	0.32	7.93e-173
45175	1.77e-197	0.189042	0.569	0.439	4.35e-193
MBD4	8.14e-180	0.188569	0.392	0.281	2e-175
TOMM7	0	0.188457	0.832	0.693	0
MHENCR	4.14e-223	0.188322	0.228	0.13	1.02e-218
LY9	4.12e-174	0.188149	0.297	0.201	1.01e-169
CD79A	0	0.188135	0.973	0.872	0
EIF3E	4.43e-223	0.187936	0.718	0.576	1.09e-218
COTL1	5.41e-196	0.187772	0.585	0.463	1.33e-191
CXCR4	6.73e-190	0.187298	0.699	0.56	1.66e-185
SNX29	2.4e-168	0.186804	0.485	0.36	5.92e-164
RASGRP2	2.04e-172	0.186596	0.471	0.342	5.02e-168
CAT	1.75e-206	0.186261	0.255	0.158	4.32e-202
OSBPL8	1.37e-184	0.185703	0.314	0.211	3.38e-180
HHEX	6.02e-209	0.185574	0.265	0.161	1.48e-204
HNRNPF	7.6e-179	0.185238	0.453	0.336	1.87e-174
BAG6	1.41e-202	0.184849	0.258	0.162	3.47e-198
CYFIP2	1.03e-177	0.184766	0.364	0.254	2.52e-173
ACP5	3.26e-176	0.184039	0.282	0.189	8.03e-172
PIAS1	4.25e-189	0.183934	0.326	0.218	1.05e-184
TRAF5	6.02e-203	0.183611	0.276	0.169	1.48e-198
CD79B	2.47e-238	0.183579	0.782	0.646	6.08e-234
ARHGAP4	9.11e-180	0.183541	0.359	0.249	2.24e-175
IFITM2	9.16e-173	0.183367	0.446	0.313	2.25e-168
HLA-DOA	2.05e-194	0.182725	0.28	0.177	5.05e-190
IFNGR2	1.37e-168	0.182546	0.441	0.324	3.37e-164
SECISBP2L	3.94e-171	0.182159	0.342	0.239	9.69e-167
QRSL1	1.81e-191	0.182076	0.282	0.18	4.47e-187
ZFP36L1	1.59e-161	0.181933	0.722	0.575	3.91e-157
SYNGR2	2.99e-200	0.181862	0.74	0.6	7.37e-196
FXYD5	0	0.181355	0.838	0.705	0
MAT2A	3.96e-212	0.181275	0.2	0.113	9.74e-208
RPL4	0	0.180996	0.975	0.868	0
RHOG	3.39e-166	0.180719	0.401	0.293	8.34e-162
LIMD2	0	0.180708	0.896	0.762	0
ACAP1	1.9e-167	0.180396	0.467	0.349	4.68e-163
ITGB2	1.28e-161	0.179957	0.373	0.267	3.14e-157
HDAC1	9.02e-178	0.179452	0.31	0.209	2.22e-173
SPSB3	6.37e-192	0.179163	0.283	0.181	1.57e-187
IRF8	1.22e-142	0.178862	0.527	0.391	3.01e-138
BLK	9.45e-149	0.178673	0.477	0.345	2.33e-144
HLA-DQB1	1.64e-134	0.178388	0.882	0.725	4.03e-130
HLA-DPA1	0	0.17838	0.975	0.869	0
CD72	1.12e-164	0.178284	0.306	0.203	2.77e-160
TMEM131L	5.62e-177	0.177594	0.319	0.211	1.38e-172
45170	4.75e-166	0.177451	0.417	0.307	1.17e-161
TOMM20	3.53e-169	0.177103	0.543	0.421	8.7e-165
PRNP	4.6e-200	0.176224	0.211	0.123	1.13e-195
UTY	1.45e-226	0.176212	0.194	0.105	3.57e-222
GAPT	9.13e-177	0.174698	0.286	0.183	2.25e-172
MYO1G	1.77e-164	0.174546	0.303	0.207	4.35e-160
SRSF5	2.61e-209	0.174099	0.778	0.645	6.43e-205
NBPF10	8.19e-193	0.173923	0.217	0.13	2.02e-188
CAPG	1.34e-159	0.173888	0.351	0.242	3.31e-155
BCL7A	7.16e-169	0.173871	0.238	0.152	1.76e-164
GMIP	1.91e-213	0.173714	0.196	0.109	4.7e-209
PAIP2	6.07e-159	0.173711	0.425	0.314	1.5e-154
CSDE1	5.68e-170	0.173604	0.571	0.452	1.4e-165
44986	7.45e-146	0.173361	0.441	0.317	1.83e-141
PLEKHG1	6.09e-180	0.172924	0.26	0.163	1.5e-175
DDT	1.08e-162	0.172901	0.373	0.268	2.67e-158
MAF1	1.14e-152	0.171851	0.391	0.288	2.81e-148
ABLIM1	4.9e-186	0.171816	0.243	0.148	1.21e-181
HSD17B11	3.25e-170	0.171715	0.285	0.187	8e-166
AES	7.13e-151	0.171579	0.501	0.392	1.76e-146
NUAK2	1.02e-206	0.170981	0.178	0.097	2.5e-202
PIKFYVE	1.73e-172	0.170755	0.264	0.17	4.25e-168
HCLS1	5.93e-155	0.170692	0.622	0.494	1.46e-150
ST13	1.97e-147	0.170192	0.555	0.432	4.84e-143
FGD3	8.56e-196	0.169947	0.217	0.127	2.11e-191
RASSF5	1.91e-167	0.169798	0.23	0.147	4.69e-163
PARP8	1.2e-132	0.169582	0.683	0.541	2.96e-128
IMPDH2	1.87e-154	0.16946	0.313	0.218	4.61e-150
RSL24D1	1.5e-150	0.169091	0.496	0.381	3.69e-146
IGHV5-78	4.51e-226	0.169011	0.176	0.091	1.11e-221
TRAF3IP3	3.24e-144	0.168758	0.468	0.36	7.97e-140
SLC25A5	9.1e-144	0.168495	0.651	0.519	2.24e-139
PHB2	7.8e-149	0.16819	0.515	0.399	1.92e-144
HNRNPK	1.21e-196	0.16816	0.73	0.603	2.98e-192
SNX10	7.77e-178	0.167444	0.246	0.151	1.91e-173
RNF138	6.52e-172	0.167429	0.242	0.152	1.61e-167
ITSN2	2.55e-138	0.167079	0.52	0.408	6.29e-134
OSER1	8.73e-155	0.166781	0.308	0.212	2.15e-150
SH3BGRL	1.09e-145	0.166499	0.557	0.436	2.67e-141
ATP5F1A	2.6e-205	0.166366	0.87	0.728	6.4e-201
ALDOA	8.34e-135	0.166358	0.489	0.367	2.05e-130
HSPA8	8.62e-143	0.166314	0.726	0.591	2.12e-138
CCNG1	2.1e-150	0.166152	0.248	0.166	5.18e-146
CD44	3.28e-140	0.165981	0.55	0.434	8.07e-136
TSPAN13	3.12e-143	0.16548	0.254	0.17	7.69e-139
RPL27	0	0.165446	0.907	0.812	0
BRK1	5.01e-145	0.165295	0.448	0.34	1.23e-140
CAPZB	6.36e-144	0.16527	0.518	0.406	1.57e-139
SLC25A6	0	0.165169	0.864	0.745	0
GGA2	5.1e-143	0.165104	0.337	0.241	1.26e-138
PDE4D	5.13e-195	0.164426	0.162	0.087	1.26e-190
EPB41L4A-AS1	3.95e-152	0.163879	0.303	0.205	9.72e-148
BLNK	1e-136	0.163028	0.418	0.312	2.47e-132
PPP1R18	2.83e-142	0.162669	0.317	0.224	6.97e-138
CD1C	9.31e-258	0.16244	0.126	0.053	2.29e-253
YWHAZ	0	0.162093	0.889	0.77	0
EML4	1.87e-130	0.161899	0.43	0.321	4.6e-126
SMIM14	1.95e-130	0.161884	0.374	0.272	4.8e-126
CDKN1B	1.16e-134	0.161312	0.31	0.222	2.85e-130
NCF4	5.21e-143	0.160927	0.321	0.226	1.28e-138
DBNL	1.47e-132	0.160074	0.416	0.316	3.62e-128
HPS1	9.27e-139	0.159954	0.319	0.23	2.28e-134
RPL26	0	0.159818	0.942	0.881	0
SH3BP5	8.26e-133	0.159407	0.363	0.264	2.03e-128
SMARCE1	3.59e-148	0.159357	0.277	0.187	8.85e-144
CAMK1D	3.19e-151	0.159048	0.29	0.193	7.85e-147
HLA-DRA	0	0.159019	0.986	0.894	0
MT-ND5	0	0.159019	0.974	0.863	0
LAPTM4A	8.63e-137	0.159009	0.323	0.233	2.12e-132
TMBIM1	1.94e-157	0.158995	0.242	0.156	4.78e-153
CCR6	2.7e-206	0.158712	0.165	0.086	6.64e-202
SLC2A3	2.82e-120	0.158669	0.349	0.256	6.94e-116
MEF2A	2.23e-134	0.158631	0.325	0.232	5.48e-130
VASP	4.48e-132	0.158331	0.341	0.248	1.1e-127
P2RY10	8.87e-151	0.157945	0.272	0.179	2.18e-146
PXK	5.37e-155	0.157813	0.241	0.155	1.32e-150
NONO	1.51e-127	0.157761	0.435	0.341	3.72e-123
EIF4H	6.46e-132	0.15753	0.392	0.297	1.59e-127
SMURF2	1.04e-163	0.157328	0.256	0.161	2.57e-159
ARHGAP15	4.61e-126	0.156534	0.403	0.303	1.14e-121
MBP	4.41e-136	0.156371	0.292	0.202	1.09e-131
PPP2R1A	3.07e-132	0.156152	0.368	0.274	7.56e-128
SAMSN1	1.86e-151	0.156041	0.139	0.079	4.59e-147
TPD52	1.77e-129	0.155905	0.391	0.295	4.35e-125
MAP4K1	7.53e-132	0.155764	0.284	0.201	1.85e-127
TES	2.64e-130	0.155631	0.264	0.186	6.5e-126
TNFAIP8	3.73e-120	0.155063	0.426	0.322	9.19e-116
LY86	8.47e-119	0.154816	0.416	0.302	2.09e-114
AP1G2	3.13e-153	0.154661	0.231	0.147	7.72e-149
UXT	2.24e-128	0.154067	0.571	0.457	5.52e-124
ADD3	8.4e-120	0.154045	0.429	0.33	2.07e-115
WAS	1.02e-125	0.153878	0.408	0.311	2.5e-121
NBPF14	4.44e-147	0.1538	0.243	0.158	1.09e-142
ARPC1B	2.55e-121	0.153713	0.501	0.398	6.28e-117
UBE2I	6.92e-126	0.153619	0.505	0.399	1.7e-121
NPM1	3.04e-280	0.15358	0.9	0.781	7.5e-276
AP1B1	2.6e-137	0.153537	0.244	0.165	6.4e-133
SSBP4	1.23e-151	0.153455	0.22	0.14	3.04e-147
CD52	0	0.153419	0.959	0.865	0
CNBP	3.7e-124	0.153227	0.696	0.573	9.12e-120
MPEG1	1.05e-229	0.153179	0.125	0.055	2.58e-225
INPP5D	1.19e-118	0.152864	0.36	0.269	2.93e-114
ARHGAP24	2.9e-141	0.152609	0.278	0.183	7.14e-137
SSH2	5.07e-120	0.152586	0.367	0.272	1.25e-115
PLEKHF2	4.4e-138	0.152341	0.272	0.183	1.08e-133
THRAP3	1.3e-119	0.151837	0.48	0.38	3.19e-115
ZNF107	5.18e-129	0.151758	0.276	0.19	1.28e-124
ARHGAP25	1.88e-122	0.151651	0.319	0.231	4.62e-118
PRKAR1A	3.02e-125	0.151203	0.317	0.228	7.44e-121
XRCC6	4.68e-120	0.15117	0.499	0.394	1.15e-115
SCAF4	5.47e-127	0.151143	0.269	0.187	1.35e-122
CSK	1.61e-114	0.150462	0.435	0.337	3.97e-110
SMDT1	4.63e-124	0.150448	0.672	0.553	1.14e-119
GMPPB	3.24e-140	-0.15029	0.073	0.141	7.97e-136
DNAJC3	5.96e-109	-0.15062	0.127	0.193	1.47e-104
IGHA2	1.34e-65	-0.15124	0.102	0.146	3.31e-61
PHPT1	6.22e-108	-0.15186	0.143	0.21	1.53e-103
COX5A	6.84e-138	-0.15198	0.38	0.43	1.69e-133
GSTP1	8.1e-129	-0.15248	0.378	0.438	1.99e-124
SPATS2	1.06e-157	-0.15308	0.069	0.14	2.6e-153
IGLV1-51	1.33e-155	-0.15346	0.051	0.12	3.28e-151
UQCRQ	2.21e-100	-0.1543	0.279	0.332	5.44e-96
HNRNPAB	2.98e-133	-0.15435	0.091	0.16	7.33e-129
RPS27L	6.13e-109	-0.1553	0.286	0.351	1.51e-104
TRA2B	5.82e-213	-0.15545	0.525	0.597	1.43e-208
44991	2.94e-101	-0.15636	0.238	0.301	7.23e-97
MX1	2.38e-104	-0.15654	0.26	0.331	5.86e-100
TLE4	1.69e-128	-0.15725	0.092	0.159	4.16e-124
DNAJB11	6.46e-109	-0.15728	0.135	0.201	1.59e-104
TMEM208	2.54e-114	-0.15751	0.125	0.192	6.25e-110
TXN	6.11e-96	-0.15767	0.211	0.271	1.5e-91
IFI35	1.72e-117	-0.15789	0.135	0.205	4.22e-113
GAB1	1.41e-188	-0.15951	0.043	0.114	3.48e-184
AD000090.1	0	-0.16079	0.76	0.813	0
NANS	9.58e-163	-0.16173	0.075	0.149	2.36e-158
H2AFV	2.54e-115	-0.16471	0.191	0.262	6.26e-111
NFKBIZ	8.89e-120	-0.16474	0.237	0.316	2.19e-115
SEC24D	8.78e-199	-0.16516	0.049	0.124	2.16e-194
RNF213	3.43e-141	-0.16631	0.346	0.422	8.46e-137
ANKRD28	8.74e-182	-0.16725	0.059	0.133	2.15e-177
KDELR2	7.64e-105	-0.16819	0.187	0.247	1.88e-100
SAR1B	9.61e-147	-0.16826	0.116	0.194	2.37e-142
ERLEC1	5.41e-110	-0.16895	0.151	0.216	1.33e-105
CD320	1.42e-166	-0.16929	0.072	0.145	3.49e-162
NFKBIA	0	-0.16968	0.758	0.822	0
CDV3	3.76e-149	-0.17007	0.115	0.192	9.25e-145
OAS1	5.56e-117	-0.17011	0.156	0.226	1.37e-112
MCL1	3.55e-136	-0.17365	0.281	0.363	8.75e-132
CYTOR	2.65e-199	-0.17396	0.05	0.125	6.53e-195
TXNDC11	1.72e-162	-0.17475	0.083	0.158	4.23e-158
CRELD2	3.11e-142	-0.17567	0.107	0.179	7.67e-138
FKBP2	1.89e-110	-0.17586	0.175	0.239	4.66e-106
YWHAH	4.75e-164	-0.17746	0.094	0.172	1.17e-159
YBX3	9.01e-132	-0.17781	0.189	0.27	2.22e-127
RGCC	7.52e-167	-0.17919	0.048	0.113	1.85e-162
CYCS	3.39e-192	-0.18263	0.388	0.471	8.35e-188
SRPRB	5.07e-185	-0.18335	0.078	0.158	1.25e-180
AC007952.4	1.22e-145	-0.1843	0.273	0.363	3e-141
MTRNR2L11	3.92e-157	-0.1844	0.095	0.171	9.64e-153
PTCH2	4.3e-138	-0.18446	0.14	0.215	1.06e-133
FKBP5	3.39e-210	-0.18455	0.051	0.129	8.34e-206
CCL5	3.22e-157	-0.18719	0.075	0.145	7.93e-153
ITM2C	3.93e-102	-0.19057	0.207	0.26	9.67e-98
CD69	0	-0.19162	0.591	0.677	0
XAF1	1.27e-136	-0.19517	0.266	0.328	3.12e-132
CYBA	0	-0.19626	0.717	0.793	0
IGLC2	7.79e-119	-0.19733	0.246	0.32	1.92e-114
CFLAR	2.84e-194	-0.19743	0.32	0.416	6.99e-190
MTRNR2L10	5.78e-228	-0.2029	0.051	0.132	1.42e-223
MANF	6.62e-161	-0.20301	0.102	0.177	1.63e-156
HDLBP	5.49e-171	-0.2032	0.112	0.192	1.35e-166
ATOX1	1.86e-178	-0.20421	0.13	0.216	4.57e-174
KLF6	0	-0.20911	0.724	0.825	0
UBALD2	2.08e-247	-0.21044	0.061	0.152	5.12e-243
ELL2	1.65e-214	-0.21221	0.093	0.184	4.07e-210
TYROBP	7.49e-252	-0.21312	0.039	0.122	1.85e-247
HCST	6.76e-208	-0.2165	0.121	0.215	1.66e-203
IGHV3-7	2.11e-148	-0.21675	0.066	0.131	5.21e-144
SELENOS	2.22e-196	-0.21871	0.118	0.206	5.48e-192
LGALS1	4.23e-175	-0.21934	0.242	0.332	1.04e-170
S100A4	2.25e-217	-0.21948	0.342	0.447	5.55e-213
KLF2	0	-0.22012	0.475	0.58	0
IGLV3-19	2.6e-258	-0.22052	0.028	0.109	6.4e-254
PRDM1	0	-0.22118	0.032	0.125	0
NUCB2	8.8e-261	-0.22155	0.059	0.152	2.17e-256
SRM	3.87e-305	-0.22234	0.04	0.135	9.52e-301
HM13	6.98e-175	-0.22249	0.205	0.285	1.72e-170
TYMP	1.01e-215	-0.22291	0.146	0.245	2.48e-211
IGLV3-1	3.81e-288	-0.22306	0.033	0.124	9.38e-284
IGKV3-20	3.02e-200	-0.22425	0.113	0.218	7.45e-196
IGLC3	1.17e-145	-0.22432	0.133	0.207	2.89e-141
SEC11C	8.36e-154	-0.22861	0.239	0.305	2.06e-149
JCHAIN	5.61e-163	-0.22872	0.37	0.428	1.38e-158
LINC01480	9.33e-242	-0.22984	0.067	0.156	2.3e-237
FNDC3B	0	-0.23336	0.025	0.123	0
JUN	0	-0.23651	0.727	0.862	0
IGHV4-34	8.83e-192	-0.23682	0.07	0.151	2.17e-187
MLEC	3.92e-285	-0.23801	0.071	0.173	9.66e-281
TNFAIP3	7.35e-234	-0.23804	0.175	0.287	1.81e-229
AQP3	0	-0.23869	0.027	0.121	0
SSR3	5.01e-189	-0.23941	0.207	0.289	1.23e-184
SPCS3	3.96e-204	-0.23944	0.216	0.303	9.75e-200
DERL3	1.74e-206	-0.24446	0.103	0.189	4.3e-202
PDIA4	6.06e-204	-0.24487	0.129	0.217	1.49e-199
VCAN	0	-0.24567	0.026	0.121	0
PRDX4	1.53e-243	-0.24701	0.088	0.182	3.77e-239
TNFRSF17	0	-0.25543	0.043	0.14	0
MYDGF	7.08e-192	-0.25653	0.196	0.275	1.74e-187
IGKC	0	-0.2569	0.518	0.636	0
GNAS	0	-0.25971	0.38	0.502	0
CCDC88A	2.78e-305	-0.26042	0.082	0.192	6.84e-301
CD38	1.83e-264	-0.26558	0.085	0.184	4.5e-260
AL135790.1	0	-0.27576	0.027	0.118	0
LMAN1	7.85e-257	-0.2767	0.173	0.275	1.93e-252
HIST1H1C	0	-0.28166	0.185	0.32	0
SDF2L1	3.37e-292	-0.29315	0.1	0.205	8.31e-288
ISG15	0	-0.29685	0.164	0.286	0
IFI44L	3.8e-296	-0.29836	0.12	0.23	9.35e-292
CST3	0	-0.3035	0.044	0.166	0
DUSP2	0	-0.31002	0.14	0.262	0
RRBP1	0	-0.31808	0.061	0.187	0
RHOB	0	-0.32147	0.158	0.297	0
IGHG1	3.2e-294	-0.32476	0.135	0.25	7.89e-290
LYZ	0	-0.33229	0.065	0.202	0
IGLV3-25	0	-0.3366	0.033	0.165	0
H1FX	0	-0.3389	0.105	0.248	0
MZB1	0	-0.34344	0.24	0.349	0
IFI27	0	-0.34364	0.004	0.136	0
FOSB	0	-0.3437	0.206	0.362	0
PPBP	0	-0.34454	0.042	0.168	0
XBP1	0	-0.34986	0.131	0.262	0
FKBP11	0	-0.35235	0.079	0.205	0
IFITM3	0	-0.35568	0.055	0.195	0
IGKV3-11	0	-0.35744	0.064	0.197	0
IGHA1	0	-0.36454	0.254	0.416	0
FOS	0	-0.37112	0.444	0.648	0
NEAT1	0	-0.39975	0.334	0.528	0
IFITM1	0	-0.40629	0.377	0.56	0
IFI6	0	-0.40978	0.111	0.284	0
SRGN	0	-0.41765	0.21	0.402	0
IGKV4-1	0	-0.45014	0.098	0.272	0
JUND	0	-0.46886	0.308	0.52	0
S100A9	0	-0.81131	0.067	0.443	0
S100A8	0	-0.96976	0.047	0.484	0

## Sheet: Table S6C
Genes	p_val	avg_log2FC	pct.1	pct.2	p_val_adj
RPS4Y1	0	0.738518	0.715	0.262	0
EIF1AY	0	0.286788	0.241	0.098	0
DDX3Y	0	0.283173	0.226	0.087	0
UTY	0	0.269222	0.194	0.066	0
UCP2	0	0.24335	0.733	0.574	0
ZFP36	0	0.239655	0.756	0.589	0
TUBA1B	2.36e-289	0.23636	0.473	0.326	5.8e-285
CALHM6	1.76e-227	0.213571	0.436	0.311	4.33e-223
45178	6.45e-259	0.213303	0.537	0.4	1.59e-254
FCMR	0	0.213101	0.75	0.607	0
PCBP2	0	0.206367	0.889	0.763	0
CD82	4.76e-224	0.202021	0.5	0.383	1.17e-219
IL10RA	1.1e-221	0.198984	0.258	0.158	2.7e-217
PKM	5.49e-207	0.191638	0.511	0.391	1.35e-202
CYB561A3	1.11e-208	0.191493	0.531	0.411	2.73e-204
VPS51	1.42e-190	0.190433	0.381	0.271	3.49e-186
SLC44A2	2.09e-182	0.185263	0.424	0.313	5.14e-178
ALDOA	7.29e-185	0.183833	0.489	0.372	1.79e-180
PFKL	1.53e-171	0.17738	0.29	0.195	3.76e-167
EMD	1.9e-162	0.175919	0.36	0.26	4.67e-158
TTTY15	1.26e-287	0.171998	0.135	0.056	3.09e-283
SF3A1	2.82e-152	0.171372	0.341	0.245	6.96e-148
ATP6V0C	1.27e-165	0.171362	0.56	0.445	3.13e-161
SLC2A3	4.81e-134	0.170356	0.349	0.263	1.19e-129
TNIP1	2.19e-145	0.166294	0.386	0.288	5.39e-141
KDM5D	1.02e-296	0.166261	0.12	0.045	2.51e-292
RPS26	0	0.165068	0.919	0.851	0
RCSD1	4.06e-173	0.164837	0.582	0.48	9.99e-169
MYADM	6.97e-104	0.162801	0.235	0.176	1.72e-99
COTL1	6.98e-180	0.162193	0.585	0.488	1.72e-175
GDI2	5.7e-166	0.16185	0.604	0.495	1.4e-161
PDE4B	2.61e-128	0.161099	0.436	0.345	6.42e-124
ICAM3	3.46e-145	0.160454	0.511	0.41	8.53e-141
PPDPF	2.08e-255	0.155901	0.764	0.663	5.11e-251
ANXA6	1.16e-150	0.155741	0.561	0.462	2.87e-146
CLDN11	1.44e-93	0.153546	0.681	0.549	3.53e-89
ITGB2	2.75e-118	0.153016	0.373	0.288	6.78e-114
MHENCR	3.13e-130	0.15187	0.228	0.153	7.7e-126
PRKAR1A	4.84e-123	0.151683	0.317	0.233	1.19e-118
CXCR5	8.32e-123	0.150178	0.276	0.194	2.05e-118
NDUFB1	2.42e-109	-0.15146	0.183	0.256	5.95e-105
MACROD2	4.07e-116	-0.15217	0.096	0.162	1e-111
TRA2B	5.38e-186	-0.15274	0.525	0.609	1.33e-181
MTRNR2L11	6.66e-129	-0.1543	0.095	0.165	1.64e-124
CYBA	0	-0.16005	0.717	0.797	0
RNMT	2.15e-125	-0.16209	0.284	0.367	5.3e-121
Z93241.1	5.31e-134	-0.1665	0.078	0.143	1.31e-129
RGPD4-AS1	7.4e-167	-0.16792	0.068	0.141	1.82e-162
MT-ATP8	0	-0.17032	0.656	0.723	0
ZNF688	0	-0.17123	0.713	0.818	0
AXL	1.17e-166	-0.17198	0.391	0.484	2.89e-162
CACNA1A	5.95e-167	-0.17242	0.077	0.151	1.47e-162
XAF1	2.09e-135	-0.17554	0.266	0.35	5.16e-131
MSR1	4.05e-158	-0.17801	0.112	0.191	9.98e-154
APOOL	2.08e-155	-0.17944	0.125	0.207	5.12e-151
FAM126B	4.08e-159	-0.18074	0.317	0.414	1e-154
JUND	1.34e-144	-0.18247	0.308	0.393	3.29e-140
STK17A	2.36e-184	-0.18651	0.382	0.49	5.82e-180
ATP5ME	2.21e-176	-0.18925	0.297	0.398	5.43e-172
MZT2B	3.74e-175	-0.19419	0.175	0.27	9.2e-171
WDR74	1.9e-229	-0.20455	0.463	0.565	4.68e-225
WHAMM	6.99e-189	-0.20555	0.183	0.281	1.72e-184
RPS17	7.98e-273	-0.21805	0.393	0.523	1.97e-268
ZNF26	4.34e-228	-0.22441	0.182	0.292	1.07e-223
IFITM1	3.77e-271	-0.23046	0.377	0.501	9.28e-267
TMEM107	8.7e-236	-0.23704	0.1	0.197	2.14e-231
NF1	2.58e-284	-0.23758	0.339	0.465	6.36e-280
CCDC170	1.05e-241	-0.23764	0.148	0.257	2.6e-237
XIST	0	-0.24131	0.015	0.113	0
AC245014.3	3.72e-279	-0.24363	0.409	0.533	9.15e-275
IFI44L	7.6e-278	-0.26054	0.12	0.234	1.87e-273
AC007952.4	0	-0.27851	0.273	0.406	0
PTCH2	0	-0.2913	0.14	0.263	0
LINC01879	0	-0.4733	0.025	0.213	0

## Sheet: Table S6D
Genes
RPS4Y1
UCP2
45178
FCMR
PCBP2
CD82
ICAM3
PPDPF
JUND
IFITM1
GDI2
CXCR5
CYB561A3
PDE4B
SLC44A2
IL10RA
IFI44L
SF3A1
VPS51
UTY
MHENCR
TRA2B
TNIP1
ITGB2
MTRNR2L11
AC007952.4
PTCH2
XAF1
ALDOA
